# Supplementary material for: Significant Effects of Antiretroviral Therapy on Global Gene Expression in Brain Tissues of Patients with HIV-1-Associated Neurocognitive Disorders
Source: PLoS Pathog. 2011 Sep 1;7(9):e1002213. doi: 10.1371/journal.ppat.1002213 (PMC3164642; doi:10.1371/journal.ppat.1002213)
Supplement: Table S1 — Comparison of HAND and HAND/HIVE GO pathways. The Table shows an extended list of significantly altered GO pathways in untreated HAND and HAND/HIVE datasets as defined by GAzer software. Significance of change in GO pathways was determined by Z-score, p-and q-values, and Bonferroni correction value; the data shown is delimited by Z-scores. (XLS) [file ppat.1002213.s003.xls]

## Sheet: Sheet1
Supplementary Table S1: Comparison of gene ontology (GO) pathways as defined by Gazer software between untreated HAND with and without encephalitis
UP-REGULATED PATHWAYS						DOWN-REGULATED PATHWAYS
HAND
NAME	Z-SCORE	P-VALUE	q-VALUE	Bonferroni		NAME	Z-SCORE	P-VALUE	q-VALUE	Bonferroni
immune response	11.5183	0	0	0		synaptic transmission	-9.14044	0	0	0
antigen presentation, exogenous antigen	10.2649	0	0	0		potassium ion transport	-6.61742	0	0	1e-08
antigen processing, exogenous antigen via MHC class II	9.67334	0	0	0		ion transport	-6.31475	0	0	9e-08
antigen presentation, endogenous antigen	7.64853	0	0	0		cation transport	-6.01112	0	3e-08	6.4e-07
inflammatory response	7.60291	0	0	0		oxygen transport	-5.95793	0	3e-08	8.8e-07
protein biosynthesis	6.51278	0	0	3e-08		neurogenesis	-5.87932	0	5e-08	1.42e-06
response to virus	6.42484	0	0	5e-08		calcium ion transport	-5.75321	1e-08	9e-08	3.02e-06
antigen processing, endogenous antigen via MHC class I	5.94049	0	3e-08	9.8e-07		sodium ion transport	-5.51013	4e-08	3.3e-07	1.237e-05
ubiquitin-dependent protein catabolism	5.76241	1e-08	9e-08	2.86e-06		cell differentiation	-5.02612	5e-07	4.11e-06	0.00017267
complement activation, classical pathway	5.48991	4e-08	3.5e-07	1.387e-05		signal transduction	-4.98885	6.1e-07	4.51e-06	0.00020956
nuclear mRNA splicing, via spliceosome	4.98916	6.1e-07	4.51e-06	0.00020922		neuropeptide signaling pathway	-4.89825	9.7e-07	6.85e-06	0.0003336
protein folding	4.83567	1.33e-06	9e-06	0.00045781		homophilic cell adhesion	-4.80751	1.53e-06	9.93e-06	0.00052724
RNA catabolism	4.68437	2.81e-06	1.752e-05	0.00096885		cell adhesion	-4.61742	3.89e-06	2.33e-05	0.00134045
positive regulation of I-kappaB kinase/NF-kappaB cascade	4.3484	1.371e-05	7.92e-05	0.00473112		G-protein signaling, coupled to cyclic nucleotide	-4.32541	1.522e-05	8.479e-05	0.0052525
ER to Golgi transport	4.25009	2.137e-05	0.0001149	0.00737207		muscle contraction	-4.21892	2.455e-05	0.00012759	0.00846891
cell surface receptor linked signal transduction	4.0418	5.304e-05	0.00024327	0.0182997		neurotransmitter transport	-4.16317	3.139e-05	0.00015787	0.010828
spliceosome assembly	3.72181	0.0001978	0.00078574	0.0682403		cell-cell signaling	-4.12163	3.762e-05	0.00018332	0.0129787
humoral immune response	3.71583	0.00020254	0.00078574	0.0698754		exocytosis	-4.11419	3.885e-05	0.0001836	0.0134047
ubiquitin cycle	3.49243	0.00047866	0.00173577	0.165136		neurotransmitter secretion	-4.02899	5.602e-05	0.00024957	0.0193262
apoptosis	3.47247	0.00051569	0.00178696	0.177914		G-protein coupled receptor protein signaling pathway	-3.98265	6.815e-05	0.0002952	0.0235124
HAND/HIVE
NAME	Z-SCORE	P-VALUE	q-VALUE	Bonferroni		NAME	Z-SCORE	P-VALUE	q-VALUE	Bonferroni
immune response	16.1566	0	0	0		synaptic transmission	-7.92793	0	0	0
antigen presentation, endogenous antigen	14.5507	0	0	0		neurogenesis	-6.23154	0	1e-08	1.6e-07
antigen processing, endogenous antigen via MHC class I	12.8389	0	0	0		homophilic cell adhesion	-5.97428	0	4e-08	8e-07
inflammatory response	9.45572	0	0	0		potassium ion transport	-5.83566	1e-08	9e-08	1.85e-06
response to virus	8.91554	0	0	0		oxygen transport	-5.15551	2.5e-07	3.27e-06	8.726e-05
antigen presentation, exogenous antigen	8.12506	0	0	0		ion transport	-5.12404	3e-07	3.62e-06	0.00010318
antigen processing, exogenous antigen via MHC class II	7.77812	0	0	0		calcium-dependent cell-cell adhesion	-5.09107	3.6e-07	3.92e-06	0.00012284
complement activation, classical pathway	6.88929	0	0	0		neurotransmitter secretion	-5.08681	3.6e-07	3.92e-06	0.00012562
antigen presentation	5.8154	1e-08	9e-08	2.09e-06		cation transport	-4.87186	1.11e-06	1.128e-05	0.00038141
chemotaxis	5.41929	6e-08	8.3e-07	2.064e-05		sodium ion transport	-4.00583	6.18e-05	0.00052071	0.0213213
cell surface receptor linked signal transduction	4.69949	2.61e-06	2.527e-05	0.00089981		cell differentiation	-3.78694	0.00015252	0.00123149	0.0526177
lipoprotein metabolism	4.57971	4.66e-06	4.297e-05	0.00160643		feeding behavior	-3.70279	0.00021324	0.00158937	0.0735684
acute-phase response	4.21628	2.484e-05	0.00021877	0.00856853		neuropeptide signaling pathway	-3.61111	0.00030489	0.0021883	0.105187
humoral immune response	3.74395	0.00018115	0.00140417	0.0624956		nucleosome assembly	-3.48236	0.00049702	0.00343987	0.171471
JAK-STAT cascade	3.41447	0.00063906	0.00396235	0.220477		calcium ion transport	-3.45631	0.00054763	0.00365944	0.188931
positive regulation of I-kappaB kinase/NF-kappaB cascade	3.40805	0.0006543	0.00396235	0.225733		neurotransmitter transport	-3.42094	0.00062406	0.00396235	0.215301
ubiquitin-dependent protein catabolism	3.26555	0.00109251	0.005737	0.376916		gamma-aminobutyric acid signaling pathway	-3.37369	0.00074168	0.00435541	0.255879
protein amino acid ADP-ribosylation	3.12056	0.00180507	0.00905882	0.622751		signal transduction	-3.31272	0.00092394	0.00526612	0.318758
regulation of apoptosis	3.11763	0.00182309	0.00905882	0.628967		cell adhesion	-3.2668	0.00108769	0.005737	0.375253
negative regulation of cell proliferation	3.05781	0.00222963	0.0108019	0.769221		cell communication	-3.26481	0.00109537	0.005737	0.377901
