# Supplementary material for: Significant Effects of Antiretroviral Therapy on Global Gene Expression in Brain Tissues of Patients with HIV-1-Associated Neurocognitive Disorders
Source: PLoS Pathog. 2011 Sep 1;7(9):e1002213. doi: 10.1371/journal.ppat.1002213 (PMC3164642; doi:10.1371/journal.ppat.1002213)
Supplement: Table S2 — Gene changes in untreated HAND. The Table shows a complete list of significantly changed transcripts and genes in brain tissues from untreated HAND patients compared to HIV-1 negative controls. FC: Fold-change, pv: t-test p-value. (XLS) [file ppat.1002213.s004.xls]

## Sheet: Sheet1
Suplemental Table S2: Significant transcript and gene changes in brain tissues from untreated HAND patients
Up-regulated: 1243 transcripts; 947 genes				HAND			Down-regulated: 830 transcripts; 559 genes					HAND
Probe Set ID	Unigene	Gene Title	Gene Symbol	FC	pv		Probe Set ID	Unigene	Gene Title	Gene Symbol		FC	pv
202376_at	Hs.534293	serpin peptidase inhibitor, clade A (alpha-1 antiproteinase, antitrypsin), member 3	SERPINA3	7.96005	9.23539e-05		1557122_s_at	Hs.303527	CDNA clone IMAGE:4814184			-6.10133	0.00349783
204416_x_at		apolipoprotein C-I	APOC1	5.70944	9.69112e-05		230303_at	Hs.441275	synaptoporin	SYNPR		-5.86952	0.00367132
229450_at	Hs.296083	interferon-induced protein with tetratricopeptide repeats 3	IFIT3	5.10124	0.000224573		212732_at	Hs.525589	maternally expressed 3	MEG3		-5.83425	0.00109644
216834_at	Hs.75256	regulator of G-protein signalling 1	RGS1	5.0447	0.00266132		242344_at	Hs.303527	CDNA clone IMAGE:4814184			-5.69793	0.00352928
204439_at	Hs.389724	interferon-induced protein 44-like	IFI44L	4.88419	8.5252e-05		221916_at	Hs.521461	neurofilament, light polypeptide 68kDa	NEFL		-5.41635	0.00038547
206584_at	Hs.69328	lymphocyte antigen 96	LY96	4.83365	0.00101316		214414_x_at		hemoglobin, alpha 2	HBA2		-5.31355	0.00262089
216231_s_at	Hs.534255	beta-2-microglobulin	B2M	4.81447	6.14831e-06		202508_s_at	Hs.167317	synaptosomal-associated protein, 25kDa	SNAP25		-5.17129	0.000727577
217767_at		similar to Complement C3 precursor	LOC653879	4.80323	7.4019e-05		242301_at	Hs.569851	cerebellin 2 precursor	CBLN2		-4.73515	0.00106821
201141_at	Hs.190495	glycoprotein (transmembrane) nmb	GPNMB	4.75982	0.00344801		239765_at	Hs.603218	Transcribed locus, strongly similar to XP_507918.1 BTAF1			-4.69628	0.00482472
209312_x_at	Hs.534322	major histocompatibility complex, class II, DR beta 1	HLA-DRB1	4.56507	0.000110948		203000_at	Hs.521651	stathmin-like 2	STMN2		-4.67422	0.000508405
226459_at	Hs.310456	phosphoinositide-3-kinase adaptor protein 1	PIK3AP1	4.55775	0.000593911		203797_at	Hs.444212	visinin-like 1	VSNL1		-4.5785	0.00241499
1568574_x_at	Hs.313	Secreted phosphoprotein 1	SPP1	4.4596	0.00225677		224209_s_at	Hs.494163	guanine deaminase	GDA		-4.46872	0.00259332
202270_at	Hs.62661	guanylate binding protein 1, interferon-inducible, 67kDa	GBP1	4.39064	0.000738133		203999_at	Hs.310545	synaptotagmin I	SYT1		-4.44379	0.00941556
209140_x_at	Hs.77961	major histocompatibility complex, class I, B	HLA-B	4.36842	2.32974e-06		211696_x_at	Hs.523443	hemoglobin, beta	HBB		-4.37478	0.00922174
223220_s_at	Hs.518200	poly (ADP-ribose) polymerase family, member 9	PARP9	4.33472	3.56463e-07		201341_at	Hs.104925	ectodermal-neural cortex (with BTB-like domain)	ENC1		-4.28336	0.00896808
225415_at	Hs.518201	deltex 3-like (Drosophila)	DTX3L	4.27699	7.0953e-07		229823_at	Hs.595912	Transcribed locus			-4.25874	0.00277708
209619_at	Hs.436568	CD74 molecule, major histocompatibility complex, class II invariant chain	CD74	4.26007	0.000117123		209116_x_at	Hs.523443	hemoglobin, beta	HBB		-4.21682	0.0101184
226702_at	Hs.7155	hypothetical protein LOC129607	LOC129607	4.16275	5.13575e-05		229057_at	Hs.93485	sodium channel, voltage-gated, type II, alpha 2	SCN2A2		-4.19325	0.00456909
204787_at	Hs.8904	V-set and immunoglobulin domain containing 4	VSIG4	4.12743	2.99022e-05		219619_at	Hs.165636	DIRAS family, GTP-binding RAS-like 2	DIRAS2		-4.18177	0.00155257
201721_s_at	Hs.371021	lysosomal associated multispanning membrane protein 5	LAPTM5	4.12087	7.52434e-05		229921_at	Hs.151219	Kinesin family member 5A	KIF5A		-4.17854	0.00127723
204670_x_at	Hs.534322	major histocompatibility complex, class II, DR beta 1	HLA-DRB1	4.10505	0.000207446		228260_at	Hs.166109	ELAV (embryonic lethal, abnormal vision, Drosophila)-like 2 (Hu antigen B)	ELAVL2		-4.16896	0.00475791
204232_at	Hs.433300	Fc fragment of IgE, high affinity I, receptor for; gamma polypeptide	FCER1G	4.10494	0.000595621		204337_at	Hs.386726	regulator of G-protein signalling 4	RGS4		-4.1285	0.0139704
212063_at	Hs.502328	CD44 molecule (Indian blood group)	CD44	4.06953	0.000149933		229039_at	Hs.445503	synapsin II	SYN2		-4.07044	0.00120004
235458_at	Hs.616365	hepatitis A virus cellular receptor 2	HAVCR2	4.04126	0.000403984		235527_at	Hs.594640	hypothetical protein LOC284214	LOC284214		-4.01646	0.0024414
203153_at	Hs.20315	interferon-induced protein with tetratricopeptide repeats 1	IFIT1	4.03356	0.000169917		231529_at	Hs.525589	Maternally expressed 3	MEG3		-3.94594	0.0126429
225353_s_at	Hs.467753	complement component 1, q subcomponent, C chain	C1QC	4.02567	0.000226442		1568612_at	Hs.7195	gamma-aminobutyric acid (GABA) A receptor, gamma 2	GABRG2		-3.91192	0.00576838
202625_at	Hs.651186	v-yes-1 Yamaguchi sarcoma viral related oncogene homolog	LYN	3.98343	0.000386906		235077_at	Hs.525589	maternally expressed 3	MEG3		-3.85835	0.00367144
223434_at		guanylate binding protein 3	GBP3	3.81928	0.000160643		213967_at	Hs.121663	hypothetical protein LOC138046	LOC138046		-3.75813	0.00512048
203882_at	Hs.1706	interferon-stimulated transcription factor 3, gamma 48kDa	ISGF3G	3.81807	2.46689e-05		238073_at		ELAELAV (embryonic lethal, abnormal vision, Drosophila)-like 4 (Hu antigen D) V (embryonic lethal, abnormal vision, Drosophila)-like 4 (Hu antigen D)	ELAVL4		-3.71369	0.0139119
211429_s_at	Hs.525557	serpin peptidase inhibitor, clade A (alpha-1 antiproteinase, antitrypsin), member 1	SERPINA1	3.81486	0.00060349		205651_x_at	Hs.470646	Rap guanine nucleotide exchange factor (GEF) 4	RAPGEF4		-3.71319	0.00777637
214453_s_at	Hs.82316	interferon-induced protein 44	IFI44	3.79216	0.000218643		221801_x_at	Hs.521461	neurofilament, light polypeptide 68kDa	NEFL		-3.64954	0.000188762
202953_at	Hs.8986	complement component 1, q subcomponent, B chain	C1QB	3.79192	0.000417582		213609_s_at	Hs.194766	seizure related 6 homolog (mouse)-like	SEZ6L		-3.64221	0.00504415
211990_at	Hs.347270	major histocompatibility complex, class II, DP alpha 1	HLA-DPA1	3.75576	0.00965756		205110_s_at	Hs.6540	fibroblast growth factor 13	FGF13		-3.6341	0.00517309
1552365_at	Hs.326941	scinderin	SCIN	3.75466	0.0085567		213496_at	Hs.13245	plasticity related gene 1	LPPR4		-3.59757	0.00656857
203561_at		Fc fragment of IgG, low affinity IIa, receptor (CD32)	FCGR2A	3.72337	0.00210011		1552712_a_at	Hs.497123	nicotinamide nucleotide adenylyltransferase 2	NMNAT2		-3.54899	0.00148592
1557116_at	Hs.257352	apolipoprotein L, 6	APOL6	3.71353	0.000142196		203001_s_at	Hs.521651	stathmin-like 2	STMN2		-3.51925	0.00116458
201761_at	Hs.469030	methylenetetrahydrofolate dehydrogenase 2	MTHFD2	3.70864	0.000533857		204229_at	Hs.375616	solute carrier family 17, member 7	SLC17A7		-3.50901	0.00800229
208812_x_at	Hs.449621	major histocompatibility complex, class I, C	HLA-C	3.69633	3.6739e-05		209990_s_at	Hs.198612	gamma-aminobutyric acid (GABA) B receptor, 2	GABBR2		-3.46936	0.00852525
202748_at	Hs.386567	guanylate binding protein 2, interferon-inducible	GBP2	3.66139	0.00264504		223933_at	Hs.151219	kinesin family member 5A	KIF5A		-3.41015	0.0103063
213293_s_at	Hs.501778	tripartite motif-containing 22	TRIM22	3.6605	0.000309675		229557_at	Hs.525589	maternally expressed 3	MEG3		-3.40185	0.0254396
202901_x_at	Hs.181301	cathepsin S	CTSS	3.65858	5.3698e-05		231650_s_at	Hs.194766	Seizure related 6 homolog (mouse)-like	SEZ6L		-3.39493	0.00626003
214459_x_at	Hs.77961	major histocompatibility complex, class I, C	HLA-C	3.64388	1.65348e-05		206001_at	Hs.1832	neuropeptide Y	NPY		-3.33942	0.000702624
218986_s_at	Hs.591710	hypothetical protein FLJ20035	FLJ20035	3.60511	1.42133e-05		223529_at	Hs.8059	synaptotagmin IV	SYT4		-3.24458	0.0136683
213572_s_at	Hs.381167	serpin peptidase inhibitor, clade B (ovalbumin), member 1	SERPINB1	3.59862	0.00145207		217232_x_at	Hs.523443	hemoglobin, beta	HBB		-3.22002	0.0131885
203416_at	Hs.443057	CD53 molecule	CD53	3.59066	0.00124608		228262_at	Hs.127951	hypothetical protein FLJ14503	RP11-393H10.2		-3.19196	0.00139713
215049_x_at	Hs.504641	CD163 molecule	CD163	3.57818	0.00223269		210040_at	Hs.21413	solute carrier family 12, (potassium-chloride transporter) member 5	SLC12A5		-3.16138	0.0147954
1554899_s_at	Hs.433300	Fc fragment of IgE, high affinity I, receptor for; gamma polypeptide	FCER1G	3.54978	0.000385552		1554524_a_at	Hs.484475	olfactomedin 3	OLFM3		-3.11958	0.00900235
202988_s_at	Hs.75256	regulator of G-protein signalling 1	RGS1	3.5427	0.0203533		218623_at	Hs.559412	HMP19 protein	HMP19		-3.07485	0.00206125
218559_s_at	Hs.651210	v-maf musculoaponeurotic fibrosarcoma oncogene homolog B (avian)	MAFB	3.53972	4.16477e-05		228658_at		chromosome 22 open reading frame 35	C22orf35		-3.06296	0.00829043
202430_s_at	Hs.130759	phospholipid scramblase 1	PLSCR1	3.49588	0.000150441		221805_at	Hs.521461	neurofilament, light polypeptide 68kDa	NEFL		-3.04992	0.0138728
208306_x_at	Hs.534322	Major histocompatibility complex, class II, DR beta 1	HLA-DRB1	3.49375	0.000748429		1560049_at	Hs.309288	CUG triplet repeat, RNA binding protein 2	CUGBP2		-3.04779	0.0123341
206332_s_at	Hs.380250	interferon, gamma-inducible protein 16	IFI16	3.46442	2.71302e-06		235486_at	Hs.22270	chromosome 11 open reading frame 69	C11orf69		-3.0472	0.00612704
211936_at	Hs.605502	heat shock 70kDa protein 5 (glucose-regulated protein, 78kDa)	HSPA5	3.41915	0.00291616		205113_at	Hs.458657	neurofilament, medium polypeptide 150kDa	NEFM		-3.03498	0.00876796
224356_x_at	Hs.523702	membrane-spanning 4-domains, subfamily A, member 6A	MS4A6A	3.41849	0.000920278		212624_s_at	Hs.380138	chimerin (chimaerin) 1	CHN1		-3.01782	0.00852199
200872_at	Hs.143873	S100 calcium binding protein A10	S100A10	3.39706	0.000575467		217979_at	Hs.364544	Tetraspanin 13	TSPAN13		-3.01149	0.00556891
204820_s_at	Hs.376046	butyrophilin, subfamily 3, member A3	BTN3A3	3.37464	0.000687053		236024_at	Hs.75819	glycoprotein M6A	GPM6A		-3.00581	0.00111311
204561_x_at	Hs.75615	apolipoprotein C-II	APOC2	3.35448	0.00873649		203798_s_at	Hs.444212	visinin-like 1	VSNL1		-3.00219	0.0013106
215313_x_at	Hs.181244	major histocompatibility complex, class I, A	HLA-A	3.35015	1.17564e-05		227202_at	Hs.143434	Contactin 1	CNTN1		-2.99982	0.00318609
208966_x_at	Hs.380250	interferon, gamma-inducible protein 16	IFI16	3.34075	2.58842e-07		239293_at	Hs.49230	neurensin 1	NRSN1		-2.99413	0.00765841
209875_s_at	Hs.313	secreted phosphoprotein 1	SPP1	3.33963	0.000558841		204465_s_at	Hs.500916	internexin neuronal intermediate filament protein, alpha	INA		-2.98274	0.00152535
216526_x_at	Hs.77961	major histocompatibility complex, class I, C	HLA-C	3.32855	6.27577e-05		213921_at	Hs.12409	somatostatin	SST		-2.98009	0.00315036
AFFX-HUMISGF3A/M97935_3_at	Hs.651258	signal transducer and activator of transcription 1, 91kDa	STAT1	3.32755	8.30612e-05		204685_s_at	Hs.268942	ATPase, Ca++ transporting, plasma membrane 2	ATP2B2		-2.97493	0.00197911
211368_s_at	Hs.2490	caspase 1, apoptosis-related cysteine peptidase (interleukin 1, beta, convertase)	CASP1	3.30499	3.35117e-05		228547_at	Hs.637685	neurexin 1	NRXN1		-2.95503	0.00413692
44673_at	Hs.31869	sialic acid binding Ig-like lectin 1, sialoadhesin	SIGLEC1	3.29066	7.25319e-05		1556096_s_at	Hs.443456	unc-13 homolog C (C. elegans)	UNC13C		-2.95108	0.00486751
208285_at	Hs.137573	olfactory receptor, family 7, subfamily A, member 5	OR7A5	3.2904	0.00497071		1558672_at	Hs.588813	Similar to heat shock 70kD protein binding protein	LOC401648		-2.94677	0.000252339
214038_at	Hs.271387	chemokine (C-C motif) ligand 8	CCL8	3.28141	0.0244182		205751_at	Hs.75149	SH3-domain GRB2-like 2	SH3GL2		-2.92819	0.0130488
231561_s_at	Hs.75615	Apolipoprotein C-II	APOC2	3.26877	0.0144707		210016_at	Hs.434418	myelin transcription factor 1-like	MYT1L		-2.92081	0.00543427
205483_s_at	Hs.458485	ISG15 ubiquitin-like modifier	ISG15	3.25998	0.000374831		242036_x_at	Hs.533956	ATPase, Ca++ transporting, plasma membrane 3	ATP2B3		-2.90396	0.00320237
242907_at	Hs.386567	guanylate binding protein 2, interferon-inducible	GBP2	3.25332	0.00684848		205737_at	Hs.161851	potassium voltage-gated channel, KQT-like subfamily, member 2	KCNQ2		-2.90212	0.0173967
204489_s_at	Hs.502328	CD44 molecule (Indian blood group)	CD44	3.21863	0.00504355		211745_x_at	Hs.449630	hemoglobin, alpha 1 /// hemoglobin, alpha 1	HBA1		-2.89303	0.00405335
215193_x_at	Hs.534322	major histocompatibility complex, class II, DR beta 1	HLA-DRB1	3.16399	0.000302709		205551_at	Hs.592018	synaptic vesicle glycoprotein 2B	SV2B		-2.86759	0.00503194
217933_s_at	Hs.570791	leucine aminopeptidase 3	LAP3	3.15876	1.84714e-05		219572_at	Hs.126730	Ca2+-dependent activator protein for secretion 2	CADPS2		-2.8581	0.00498006
230746_s_at	Hs.25590	Stanniocalcin 1	STC1	3.15554	0.0292825		228414_at	Hs.144795	potassium large conductance calcium-activated channel M1	KCNMA1		-2.85536	0.00364298
202863_at	Hs.369056	SP100 nuclear antigen	SP100	3.15439	1.21028e-05		215116_s_at	Hs.522413	dynamin 1	DNM1		-2.82751	0.00192674
227697_at	Hs.527973	suppressor of cytokine signaling 3	SOCS3	3.14952	0.00954959		204730_at	Hs.434924	regulating synaptic membrane exocytosis 3	RIMS3		-2.81211	0.0107513
221698_s_at	Hs.143929	C-type lectin domain family 7, member A	CLEC7A	3.14822	0.000661036		214735_at	Hs.146100	phosphoinositide-binding protein PIP3-E	PIP3-E		-2.81177	0.0183447
212588_at	Hs.192039	protein tyrosine phosphatase, receptor type, C	PTPRC	3.14365	0.00294622		204081_at	Hs.524116	neurogranin (protein kinase C substrate, RC3)	NRGN		-2.80823	0.00482165
203645_s_at	Hs.504641	CD163 molecule	CD163	3.14158	0.00413925		1555318_at	Hs.420830	hypoxia inducible factor 3, alpha subunit	HIF3A		-2.80781	0.0322037
201426_s_at	Hs.642813	vimentin	VIM	3.13988	0.000584086		232416_at		bruno-like 5, RNA binding protein (Drosophila)	BRUNOL5		-2.80389	0.0112178
213503_x_at	Hs.511605	annexin A2	ANXA2	3.13872	0.00152561		212554_at	Hs.132902	CAP, adenylate cyclase-associated protein, 2 (yeast)	CAP2		-2.79359	0.0251275
213975_s_at	Hs.651283	lysozyme (renal amyloidosis) /// riboflavin kinase	LYZ /// RFK	3.12448	0.0130391		225111_s_at	Hs.269471	N-ethylmaleimide-sensitive factor attachment protein, beta	NAPB		-2.78175	0.000471453
224701_at	Hs.518203	poly (ADP-ribose) polymerase family, member 14	PARP14	3.07032	3.80552e-07		242410_s_at	Hs.437444	calcium channel, voltage-dependent, alpha 1E subunit	CACNA1E		-2.77855	0.00768425
228531_at	Hs.65641	sterile alpha motif domain containing 9	SAMD9	3.06639	9.48437e-07		206089_at	Hs.502145	NEL-like 1 (chicken)	NELL1		-2.77255	9.57021e-05
217739_s_at	Hs.489615	pre-B-cell colony enhancing factor 1	PBEF1	3.06362	0.0195409		205591_at	Hs.522484	olfactomedin 1	OLFM1		-2.76902	0.00121797
208894_at	Hs.520048	major histocompatibility complex, class II, DR alpha	HLA-DRA	3.0448	0.00542244		227449_at	Hs.371218	EPH receptor A4	EPHA4		-2.76531	0.0223477
200838_at	Hs.520898	cathepsin B	CTSB	3.02771	0.00115079		227909_at	Hs.374414	hypothetical protein MGC39606	MGC39606		-2.75905	0.000363071
242625_at	Hs.17518	radical S-adenosyl methionine domain containing 2	RSAD2	3.0273	6.11182e-05		202712_s_at	Hs.425633	creatine kinase, mitochondrial 1B	CKMT1B		-2.75517	0.00199443
213095_x_at	Hs.76364	allograft inflammatory factor 1	AIF1	3.02006	0.0234162		242651_at	Hs.147030	Transcribed locus			-2.75072	0.00372125
201891_s_at	Hs.534255	beta-2-microglobulin	B2M	3.0152	5.29885e-06		218625_at	Hs.103291	neuritin 1	NRN1		-2.74567	0.00564175
201590_x_at	Hs.511605	annexin A2	ANXA2	3.01426	0.00116328		236335_at	Hs.24321	CDNA clone IMAGE:5273964			-2.7428	0.010199
223280_x_at	Hs.523702	membrane-spanning 4-domains, subfamily A, member 6A	MS4A6A	3.0117	0.00201054		213484_at	Hs.66187	Clone 23700 mRNA sequence			-2.73992	0.00333783
227253_at	Hs.558314	ceruloplasmin (ferroxidase)	CP	3.01087	0.000171377		225667_s_at	Hs.260855	family with sequence similarity 84, member A	FAM84A		-2.73916	0.0091687
202833_s_at	Hs.525557	serpin peptidase inhibitor, clade A (alpha-1 antiproteinase, antitrypsin), member 1	SERPINA1	3.00957	0.00352731		1556904_at	Hs.254117	CDNA clone IMAGE:5303125			-2.72623	0.00392243
205011_at	Hs.152944	loss of heterozygosity, 11, chromosomal region 2, gene A	LOH11CR2A	3.0054	0.000139125		224650_at	Hs.201083	mal, T-cell differentiation protein 2	MAL2		-2.72608	0.00652748
203240_at	Hs.111732	Fc fragment of IgG binding protein	FCGBP	2.99916	0.013528		214120_at	Hs.167750	ret finger protein-like 1 antisense	RFPL1S		-2.71381	0.00336876
1558034_s_at	Hs.558314	ceruloplasmin (ferroxidase)	CP	2.9847	0.00279452		210227_at	Hs.113287	discs, large (Drosophila) homolog-associated protein 2	DLGAP2		-2.71301	0.0133514
210427_x_at	Hs.511605	annexin A2	ANXA2	2.98403	0.0017255		215045_at	Hs.26047	trinucleotide repeat containing 4	TNRC4		-2.7077	0.0118534
227609_at	Hs.546467	epithelial stromal interaction 1 (breast)	EPSTI1	2.9704	4.26252e-06		203413_at	Hs.505326	NEL-like 2 (chicken)	NELL2		-2.69094	0.0082969
227266_s_at	Hs.370503	FYN binding protein (FYB-120/130)	FYB	2.9683	0.0171495		204684_at	Hs.645265	neuronal pentraxin I	NPTX1		-2.68374	0.00449821
220088_at	Hs.2161	complement component 5a receptor 1	C5AR1	2.9658	0.00625016		1554655_a_at	Hs.367999	reprimo-like	RPRML		-2.68105	0.00362795
226757_at	Hs.437609	interferon-induced protein with tetratricopeptide repeats 2	IFIT2	2.96232	1.4718e-05		204722_at	Hs.4865	sodium channel, voltage-gated, type III, beta	SCN3B		-2.66645	0.00754604
209770_at	Hs.191510	butyrophilin, subfamily 3, member A1	BTN3A1	2.95236	0.00600513		205230_at	Hs.21239	rabphilin 3A homolog (mouse)	RPH3A		-2.6643	0.00332585
202086_at	Hs.517307	myxovirus (influenza virus) resistance 1, interferon-inducible protein p78 (mouse)	MX1	2.94369	3.95972e-06		204953_at	Hs.368046	synaptosomal-associated protein, 91kDa homolog (mouse)	SNAP91		-2.65687	0.00531669
209309_at	Hs.546239	alpha-2-glycoprotein 1, zinc-binding	AZGP1	2.94269	0.000639059		205325_at	Hs.334688	phytanoyl-CoA 2-hydroxylase interacting protein	PHYHIP		-2.65072	0.00499935
36711_at	Hs.517617	v-maf musculoaponeurotic fibrosarcoma oncogene homolog F (avian)	MAFF	2.93629	0.0466458		214956_at	Hs.468878	AP2 associated kinase 1	AAK1		-2.62508	0.00545408
201012_at	Hs.494173	annexin A1	ANXA1	2.93514	0.00179983		44040_at	Hs.23158	F-box protein 41	FBXO41		-2.62218	0.00426633
211911_x_at	Hs.77961	major histocompatibility complex, class I, B	HLA-B	2.92995	2.27623e-05		209915_s_at	Hs.637685	neurexin 1	NRXN1		-2.61769	0.0103844
228617_at	Hs.441975	XIAP associated factor-1	BIRC4BP	2.92413	2.86447e-05		222798_at	Hs.444321	phosphotriesterase related	PTER		-2.61505	0.00393019
232617_at	Hs.181301	cathepsin S	CTSS	2.92238	9.86679e-05		235066_at	Hs.517949	microtubule-associated protein 4	MAP4		-2.59561	0.0352858
200887_s_at	Hs.651258	signal transducer and activator of transcription 1, 91kDa	STAT1	2.92216	0.000133576		235049_at	Hs.192215	adenylate cyclase 1 (brain)	ADCY1		-2.57901	0.00458078
219519_s_at	Hs.31869	sialic acid binding Ig-like lectin 1, sialoadhesin	SIGLEC1	2.91223	9.33267e-05		242193_at	Hs.7023	CDNA clone IMAGE:4797645			-2.57026	0.0183795
200904_at	Hs.118354	major histocompatibility complex, class I, E	HLA-E	2.90702	0.00127322		220359_s_at	Hs.475902	cyclic AMP-regulated phosphoprotein, 21 kD	ARPP-21		-2.57011	0.0140766
221898_at	Hs.468675	podoplanin	PDPN	2.90236	0.00693152		242488_at	Hs.155736	CDNA FLJ38396 fis, clone FEBRA2007957			-2.56804	0.00586491
229543_at	Hs.425125	Ribosomal protein L29	RPL29	2.89345	0.000178213		210193_at	Hs.121333	myelin-associated oligodendrocyte basic protein	MOBP		-2.56706	0.00187635
204041_at	Hs.46732	monoamine oxidase B	MAOB	2.88442	0.000440631		230010_at	Hs.112577	KIAA1853	KIAA1853		-2.55635	0.00338185
201324_at	Hs.436298	epithelial membrane protein 1	EMP1	2.87595	0.0152652		213222_at	Hs.431173	phospholipase C, beta 1 (phosphoinositide-specific)	PLCB1		-2.55212	0.00860126
212658_at	Hs.79299	lipoma HMGIC fusion partner-like 2	LHFPL2	2.87558	0.000499796		237719_x_at	Hs.145946	regulator of G-protein signalling 7 binding protein	RGS7BP		-2.55063	0.000794348
203290_at	Hs.387679	major histocompatibility complex, class II, DQ alpha 1	HLA-DQA1	2.87486	0.014169		217414_x_at	Hs.449630	hemoglobin, alpha 1 /// hemoglobin, alpha 2	HBA1 /// HBA2		-2.54719	0.00411719
204409_s_at	Hs.461178	eukaryotic translation initiation factor 1A, Y-linked	EIF1AY	2.86949	0.0429387		204697_s_at	Hs.150793	chromogranin A (parathyroid secretory protein 1)	CHGA		-2.54181	7.1521e-05
214511_x_at	Hs.534956	Fc fragment of IgG, high affinity Ib, receptor (CD64)	FCGR1B	2.85864	0.0026484		226612_at	Hs.126856	similar to CG4502-PA	FLJ25076		-2.53991	0.0164519
217362_x_at		major histocompatibility complex, class II, DR beta 6 (pseudogene)	HLA-DRB6	2.8562	0.0015318		244118_at	Hs.175934	gamma-aminobutyric acid (GABA) A receptor, alpha 1	GABRA1		-2.53941	0.0095706
228501_at	Hs.411308	UDP-N-acetyl-alpha-D-galactosamine	GALNTL2	2.856	0.0011221		1554784_at	Hs.143434	contactin 1	CNTN1		-2.53607	0.0100536
230252_at	Hs.155538	G protein-coupled receptor 92	GPR92	2.84149	0.021427		232426_at	Hs.21754	MRNA full length insert cDNA clone EUROIMAGE 30103			-2.52571	0.00270388
213932_x_at	Hs.181244	major histocompatibility complex, class I, A	HLA-A	2.83192	0.000125398		205635_at	Hs.8004	kalirin, RhoGEF kinase	KALRN		-2.50889	0.00822513
38241_at	Hs.167741	butyrophilin, subfamily 3, member A3	BTN3A3	2.83077	0.00100494		214788_x_at	Hs.591044	dendrin	DDN		-2.506	0.00438595
218232_at	Hs.632379	complement component 1, q subcomponent, A chain	C1QA	2.82808	0.00052351		219855_at	Hs.200016	nudix (nucleoside diphosphate linked moiety X)-type motif 11	NUDT11		-2.49681	0.00229298
209795_at	Hs.208854	CD69 molecule	CD69	2.8168	0.0146594		204755_x_at	Hs.196952	hepatic leukemia factor	HLF		-2.47331	0.00497813
231697_s_at	Hs.444569	Transmembrane protein 49	TMEM49	2.8129	0.005929		206290_s_at	Hs.130171	regulator of G-protein signalling 7	RGS7		-2.47253	0.00486243
221875_x_at	Hs.519972	major histocompatibility complex, class I, F	HLA-F	2.79685	0.000123679		225540_at	Hs.368281	microtubule-associated protein 2	MAP2		-2.47161	0.00458313
202446_s_at	Hs.130759	phospholipid scramblase 1	PLSCR1	2.7855	0.000144748		219659_at	Hs.444957	ATPase, aminophospholipid transporter-like, Class I, type 8A, member 2	ATP8A2		-2.46919	0.00305406
221765_at	Hs.304249	UDP-glucose ceramide glucosyltransferase	UGCG	2.7804	0.00343815		204018_x_at	Hs.449630	hemoglobin, alpha 1 /// Hemoglobin, alpha 2	HBA1 /// HBA2		-2.46806	0.00490214
209901_x_at	Hs.76364	allograft inflammatory factor 1	AIF1	2.77685	0.0260867		239671_at	Hs.646092	CDNA FLJ31085 fis, clone IMR321000037			-2.45353	0.0101596
201348_at	Hs.386793	glutathione peroxidase 3 (plasma)	GPX3	2.77515	0.0310655		227168_at	Hs.517502	hypothetical gene supported by AK098833	FLJ25967		-2.44772	0.0161879
215051_x_at	Hs.76364	allograft inflammatory factor 1	AIF1	2.76287	0.0184256		231986_at	Hs.485729	regulating synaptic membrane exocytosis 1	RIMS1		-2.44495	0.00271226
204070_at	Hs.17466	retinoic acid receptor responder (tazarotene induced) 3	RARRES3	2.76048	0.000882983		209071_s_at	Hs.24950	regulator of G-protein signalling 5	RGS5		-2.43846	0.0030727
205741_s_at	Hs.643454	dystrobrevin, alpha	DTNA	2.75674	0.000609628		231807_at	Hs.445885	KIAA1217	KIAA1217		-2.43514	0.0482581
213566_at	Hs.23262	ribonuclease, RNase A family, k6	RNASE6	2.74914	5.11932e-05		204584_at	Hs.522818	L1 cell adhesion molecule	L1CAM		-2.43247	0.000685494
210982_s_at	Hs.520048	major histocompatibility complex, class II, DR alpha	HLA-DRA	2.74604	0.00569376		239095_at	Hs.504844	MRNA; cDNA DKFZp686G08203 (from clone DKFZp686G08203)			-2.42722	0.0103418
213592_at	Hs.438311	angiotensin II receptor-like 1	AGTRL1	2.73667	0.00353547		222005_s_at	Hs.179915	guanine nucleotide binding protein (G protein), gamma 3	GNG3		-2.41719	0.000598283
205681_at	Hs.227817	BCL2-related protein A1	BCL2A1	2.7317	0.00165501		219142_at	Hs.8035	RAS-like, family 11, member B	RASL11B		-2.41033	0.0041773
226474_at	Hs.528836	NLR family, CARD domain containing 5	NLRC5	2.73108	0.000332704		213245_at	Hs.192215	adenylate cyclase 1 (brain)	ADCY1		-2.40689	0.013845
213479_at	Hs.3281	neuronal pentraxin II	NPTX2	2.70441	0.0473543		37566_at	Hs.7989	KIAA1045	KIAA1045		-2.40242	0.00605824
204588_s_at	Hs.513147	solute carrier family 7 (cationic amino acid transporter, y+ system), member 7	SLC7A7	2.69807	0.000211784		228796_at	Hs.199877	copine IV	CPNE4		-2.38858	0.0216505
204122_at	Hs.515369	TYRO protein tyrosine kinase binding protein	TYROBP	2.69314	0.00156492		235070_at	Hs.459842	ataxin 2-binding protein 1	A2BP1		-2.38496	0.00518336
1555832_s_at	Hs.4055	Kruppel-like factor 6	KLF6	2.69122	0.00237515		209200_at	Hs.635685	MADS box transcription enhancer factor 2, polypeptide C	MEF2C		-2.377	0.0175353
202957_at	Hs.14601	hematopoietic cell-specific Lyn substrate 1	HCLS1	2.68947	0.00283517		209747_at	Hs.592317	transforming growth factor, beta 3	TGFB3		-2.37569	0.00150399
219666_at	Hs.523702	membrane-spanning 4-domains, subfamily A, member 6A	MS4A6A	2.68566	0.00173485		230447_at	Hs.486010	CDNA FLJ30539 fis, clone BRAWH2001255			-2.36657	0.00810215
205098_at	Hs.301921	chemokine (C-C motif) receptor 1	CCR1	2.6692	4.04524e-05		227641_at	Hs.513244	F-box and leucine-rich repeat protein 16	FBXL16		-2.36216	0.0175802
204057_at	Hs.137427	interferon regulatory factor 8	IRF8	2.66229	0.00174007		222729_at	Hs.561245	F-box and WD-40 domain protein 7 (archipelago homolog, Drosophila)	FBXW7		-2.36075	0.000404426
201137_s_at	Hs.485130	major histocompatibility complex, class II, DP beta 1	HLA-DPB1	2.66187	0.000140615		213869_x_at	Hs.651190	Thy-1 cell surface antigen	THY1		-2.36051	0.00364663
201843_s_at	Hs.76224	EGF-containing fibulin-like extracellular matrix protein 1	EFEMP1	2.65902	0.026235		213965_s_at	Hs.522898	chromodomain helicase DNA binding protein 5	CHD5		-2.35608	0.00857869
225502_at	Hs.132599	dedicator of cytokinesis 8	DOCK8	2.6577	0.00132507		228640_at	Hs.479439	CDNA clone IMAGE:4800096			-2.35607	0.0122565
204446_s_at	Hs.89499	arachidonate 5-lipoxygenase	ALOX5	2.6567	0.00156488		204743_at	Hs.169330	transgelin 3	TAGLN3		-2.34695	0.000829775
223343_at	Hs.530735	membrane-spanning 4-domains, subfamily A, member 7	MS4A7	2.65352	6.76072e-05		243929_at	Hs.580076	Zinc finger protein 533	ZNF533		-2.34229	0.024452
200701_at	Hs.433222	Niemann-Pick disease, type C2	NPC2	2.65156	0.000258719		222900_at	Hs.586723	CDNA FLJ35910 fis, clone TESTI2009987			-2.33819	0.00287989
235157_at	Hs.518203	Poly (ADP-ribose) polymerase family, member 14	PARP14	2.65152	0.00337803		226591_at	Hs.592473	CDNA FLJ33569 fis, clone BRAMY2010317			-2.33799	0.0177779
218543_s_at	Hs.12646	poly (ADP-ribose) polymerase family, member 12	PARP12	2.64243	7.16945e-05		210347_s_at	Hs.370549	B-cell CLL/lymphoma 11A (zinc finger protein)	BCL11A		-2.3309	0.00259598
209230_s_at	Hs.513463	nuclear protein 1	NUPR1	2.63283	0.00270855		214111_at	Hs.4817	opioid binding protein/cell adhesion molecule-like	OPCML		-2.33032	0.00963263
213553_x_at		apolipoprotein C-I	APOC1	2.62405	0.00423781		223611_s_at	Hs.555109	ligand of numb-protein X 1	LNX1		-2.329	0.00299326
228152_s_at	Hs.535011	hypothetical protein FLJ31033	FLJ31033	2.6204	4.3863e-05		229256_at	Hs.26612	phosphoglucomutase 2-like 1	PGM2L1		-2.32708	0.0363948
238021_s_at	Hs.237396	hypothetical LOC643911	LOC643911	2.60656	0.0196301		225728_at	Hs.481342	sorbin and SH3 domain containing 2	SORBS2		-2.32694	0.0384028
220146_at	Hs.443036	toll-like receptor 7	TLR7	2.58576	0.00722829		1557745_at	Hs.350615	CDNA FLJ25178 fis, clone CBR09176			-2.32575	0.0197882
201005_at	Hs.114286	CD9 molecule	CD9	2.58441	0.0118985		214293_at	Hs.128199	Septin 11	2008-09-11		-2.3249	0.0299057
206932_at	Hs.47357	cholesterol 25-hydroxylase	CH25H	2.57677	0.0114466		230068_s_at	Hs.201776	Paternally expressed 3	PEG3		-2.32174	0.00601752
221561_at	Hs.496383	sterol O-acyltransferase (acyl-Coenzyme A: cholesterol acyltransferase) 1	SOAT1	2.56627	0.000188136		230262_at	Hs.23172	ST8 alpha-N-acetyl-neuraminide alpha-2,8-sialyltransferase 3	ST8SIA3		-2.31858	0.0232162
223562_at	Hs.565777	parvin, gamma	PARVG	2.56145	0.00170066		231223_at	Hs.571466	CUB and Sushi multiple domains 1	CSMD1		-2.3146	0.0237977
201422_at	Hs.14623	interferon, gamma-inducible protein 30	IFI30	2.55915	0.000310143		243023_at	Hs.27996	Transcribed locus			-2.3132	0.0198135
202912_at	Hs.441047	adrenomedullin	ADM	2.55208	0.00996498		204995_at	Hs.500015	cyclin-dependent kinase 5, regulatory subunit 1 (p35)	CDK5R1		-2.30978	0.00386442
209040_s_at	Hs.180062	proteasome (prosome, macropain) subunit, beta type, 8 (large multifunctional peptidase 7)	PSMB8	2.53876	9.46503e-05		227830_at	Hs.302352	gamma-aminobutyric acid (GABA) A receptor, beta 3	GABRB3		-2.30582	0.00384067
227139_s_at	Hs.591311	Hermansky-Pudlak syndrome 3	HPS3	2.53354	0.00101637		241617_x_at					-2.29948	0.00249247
212613_at	Hs.376046	butyrophilin, subfamily 3, member A2	BTN3A2	2.5324	0.001571		1553214_a_at	Hs.585464	coiled-coil domain containing 7	CCDC7		-2.29739	0.000877256
232887_at	Hs.553909	Hypothetical LOC644139	LOC644139	2.53078	0.000120667		229824_at	Hs.292737	CDNA FLJ45325 fis, clone BRHIP3006717			-2.29469	0.00452729
203964_at	Hs.54483	N-myc (and STAT) interactor	NMI	2.52881	7.71253e-05		219368_at	Hs.66180	nucleosome assembly protein 1-like 2	NAP1L2		-2.2944	0.0082394
224793_s_at	Hs.494622	transforming growth factor, beta receptor I (activin A receptor type II-like kinase, 53kDa)	TGFBR1	2.51984	0.0137147		209458_x_at	Hs.449630	hemoglobin, alpha 1 /// hemoglobin, alpha 2	HBA1 /// HBA2		-2.28957	0.0113716
202934_at	Hs.591588	hexokinase 2	HK2	2.51417	0.0155561		244680_at	Hs.32973	glycine receptor, beta	GLRB		-2.28927	0.00703054
225796_at	Hs.190544	PX domain containing serine/threonine kinase	PXK	2.51404	0.0447805		211699_x_at	Hs.449630	hemoglobin, alpha 1 /// hemoglobin, alpha 2	HBA1 /// HBA2		-2.28761	0.0172236
214022_s_at	Hs.458414	interferon induced transmembrane protein 1 (9-27)	IFITM1	2.51009	0.0109231		222895_s_at	Hs.510396	B-cell CLL/lymphoma 11B (zinc finger protein)	BCL11B		-2.27623	0.0251949
206715_at	Hs.125962	transcription factor EC	TFEC	2.50824	6.32157e-05		238966_at		bruno-like 4, RNA binding protein (Drosophila)	BRUNOL4		-2.2754	0.0184403
223699_at	Hs.400613	carnosine dipeptidase 1 (metallopeptidase M20 family)	CNDP1	2.49562	0.017182		226382_at		hypothetical protein LOC283070	LOC283070		-2.27459	0.00965325
230087_at	Hs.432401	proline rich membrane anchor 1	PRIMA1	2.49332	0.00987459		208859_s_at	Hs.645562	alpha thalassemia/mental retardation syndrome X-linked	ATRX		-2.2706	0.0359446
224917_at		microRNA 21	MIRN21	2.49321	0.00640849		218353_at	Hs.24950	regulator of G-protein signalling 5	RGS5		-2.26767	0.000225439
219863_at	Hs.26663	hect domain and RLD 5	HERC5	2.49159	1.5542e-05		208320_at	Hs.458482	calcium binding protein 1 (calbrain)	CABP1		-2.25713	0.011573
220407_s_at	Hs.133379	transforming growth factor, beta 2	TGFB2	2.48968	0.00683268		230497_at		bruno-like 5, RNA binding protein (Drosophila)	BRUNOL5		-2.24821	0.00549725
211149_at	Hs.115277	ubiquitously transcribed tetratricopeptide repeat gene, Y-linked	UTY	2.48958	0.0379656		214723_x_at	Hs.532921	KIAA1641	KIAA1641		-2.24508	0.0452226
202345_s_at	Hs.632112	fatty acid binding protein 5	FABP5	2.48089	0.00047908		200878_at	Hs.468410	endothelial PAS domain protein 1	EPAS1		-2.24225	0.0485073
229635_at	Hs.235795	CDNA clone IMAGE:4800262		2.47344	0.00043237		241998_at	Hs.198416	similar to RIKEN cDNA D630023F18	LOC389073		-2.23906	0.00539745
223502_s_at	Hs.525157	tumor necrosis factor (ligand) superfamily, member 13b	TNFSF13B	2.45521	0.000371065		218751_s_at	Hs.561245	F-box and WD-40 domain protein 7 (archipelago homolog, Drosophila)	FBXW7		-2.23526	0.00415763
239587_at	Hs.201600	Transcribed locus		2.45467	0.00279457		229973_at	Hs.531182	chromosome 1 open reading frame 173	C1orf173		-2.23383	0.00582632
208612_at	Hs.591095	protein disulfide isomerase family A, member 3	PDIA3	2.45386	0.00787798		215634_at	Hs.519693	Glutamate receptor, ionotropic, AMPA 1	GRIA1		-2.2328	0.0128125
200905_x_at	Hs.118354	major histocompatibility complex, class I, E	HLA-E	2.45342	5.20764e-05		204723_at	Hs.4865	sodium channel, voltage-gated, type III, beta	SCN3B		-2.23122	0.00999306
213797_at	Hs.17518	radical S-adenosyl methionine domain containing 2	RSAD2	2.43722	0.00125017		212559_at	Hs.520851	protein kinase, cAMP-dependent, regulatory, type I, beta	PRKAR1B		-2.22517	0.00125825
241470_x_at	Hs.247150	Transcribed locus		2.43687	0.000856387		214945_at	Hs.646916	NY-REN-7 antigen	NY-REN-7		-2.21956	0.0204643
211529_x_at	Hs.512152	HLA-G histocompatibility antigen, class I, G	HLA-G	2.43506	8.48146e-06		1565937_a_at	Hs.504908	LIM domain only 3 (rhombotin-like 2)	LMO3		-2.21627	0.000725149
223454_at	Hs.651206	chemokine (C-X-C motif) ligand 16	CXCL16	2.43287	0.000332688		201310_s_at	Hs.36053	chromosome 5 open reading frame 13	C5orf13		-2.21224	0.0163741
209906_at	Hs.591148	complement component 3a receptor 1	C3AR1	2.42784	0.00122901		226086_at	Hs.436643	synaptotagmin XIII	SYT13		-2.21213	0.00829057
232618_at	Hs.522863	chromosome Y open reading frame 15A	CYorf15A	2.42722	0.0460236		244130_at	Hs.72630	5-hydroxytryptamine (serotonin) receptor 2A	HTR2A		-2.20783	0.00130732
214791_at		hypothetical protein BC004921	LOC93349	2.42367	0.00351627		204471_at	Hs.134974	growth associated protein 43	GAP43		-2.20746	0.026407
202803_s_at	Hs.375957	integrin, beta 2 (complement component 3 receptor 3 and 4 subunit)	ITGB2	2.42336	0.00139033		203238_s_at	Hs.8546	Notch homolog 3 (Drosophila)	NOTCH3		-2.20674	0.00400841
1553906_s_at	Hs.509664	FYVE, RhoGEF and PH domain containing 2	FGD2	2.42329	0.00720184		244370_at	Hs.124128	KIAA2022 protein	RP11-130N24.1		-2.20579	0.0166891
201842_s_at	Hs.76224	EGF-containing fibulin-like extracellular matrix protein 1	EFEMP1	2.41918	0.0171127		1556308_at	Hs.616388	proline-rich transmembrane protein 3	PRRT3		-2.20575	0.00143601
205990_s_at	Hs.643085	wingless-type MMTV integration site family, member 5A	WNT5A	2.41256	0.00216694		244623_at	Hs.675919	potassium voltage-gated channel, KQT-like subfamily, member 5	KCNQ5		-2.20327	0.0241382
203725_at	Hs.80409	growth arrest and DNA-damage-inducible, alpha	GADD45A	2.41009	0.0454758		229201_at	Hs.593599	Full-length cDNA clone CS0DF014YC15 of Fetal brain of Homo sapiens (human)			-2.20273	0.0168267
205786_s_at	Hs.172631	integrin, alpha M (complement component 3 receptor 3 subunit)	ITGAM	2.40627	0.000676086		205852_at	Hs.158460	cyclin-dependent kinase 5, regulatory subunit 2 (p39)	CDK5R2		-2.19968	0.0022506
1556200_a_at	Hs.587663	chromosome 10 open reading frame 90	C10orf90	2.40358	0.00350416		238727_at	Hs.238964	Hypothetical gene supported by BC008048	LOC440934		-2.19727	0.0151242
200634_at	Hs.494691	profilin 1	PFN1	2.3986	9.78805e-05		219497_s_at	Hs.370549	B-cell CLL/lymphoma 11A (zinc finger protein)	BCL11A		-2.191	0.00144792
204923_at	Hs.61469	chromosome X open reading frame 9	CXorf9	2.39583	0.000592126		214597_at	Hs.514451	somatostatin receptor 2	SSTR2		-2.19063	0.00458814
224795_x_at		immunoglobulin kappa constant	IGKC	2.39091	0.0472936		239178_at	Hs.197018	CDNA FLJ38252 fis, clone FCBBF3000269			-2.19017	0.00617392
201278_at	Hs.481980	disabled homolog 2, mitogen-responsive phosphoprotein (Drosophila)	DAB2	2.37937	0.00762515		231348_s_at	Hs.504908	LIM domain only 3 (rhombotin-like 2)	LMO3		-2.18894	0.0222053
1567628_at	Hs.436568	CD74 molecule, major histocompatibility complex, class II invariant chain	CD74	2.37595	0.00124819		236029_at	Hs.98523	FAT tumor suppressor homolog 3 (Drosophila)	FAT3		-2.18892	0.00278029
208729_x_at	Hs.77961	major histocompatibility complex, class I, B	HLA-B	2.37536	0.000277842		206481_s_at	Hs.23748	LIM domain binding 2	LDB2		-2.18654	0.0480671
209448_at	Hs.90753	HIV-1 Tat interactive protein 2, 30kDa	HTATIP2	2.37358	0.0148364		231336_at	Hs.199877	copine IV	CPNE4		-2.18453	0.00340149
242961_x_at	Hs.190622	DEAD (Asp-Glu-Ala-Asp) box polypeptide 58	DDX58	2.37258	0.0122729		225295_at	Hs.413434	solute carrier family 39 (zinc transporter), member 10	SLC39A10		-2.18335	0.0122037
219209_at	Hs.163173	interferon induced with helicase C domain 1	IFIH1	2.36749	7.54402e-06		236038_at	Hs.594846	Transcribed locus			-2.18313	0.0331145
217028_at	Hs.593413	chemokine (C-X-C motif) receptor 4	CXCR4	2.36726	0.0216125		1556351_at	Hs.353176	hyperpolarization activated cyclic nucleotide-gated potassium channel 1	HCN1		-2.18201	0.0311834
212110_at	Hs.491232	solute carrier family 39 (zinc transporter), member 14	SLC39A14	2.3669	0.00482363		241703_at	Hs.411488	Rap2-binding protein 9	RPIB9		-2.18182	0.0116141
201531_at	Hs.534052	zinc finger protein 36, C3H type, homolog (mouse)	ZFP36	2.36377	0.00671137		211071_s_at	Hs.75823	myeloid/lymphoid or mixed-lineage leukemia; translocated to, 11	MLLT11		-2.18097	0.00617986
201859_at	Hs.1908	proteoglycan 1, secretory granule	PRG1	2.35521	0.034794		235740_at	Hs.591248	Multiple C2 domains, transmembrane 1	MCTP1		-2.17885	0.00788781
222857_s_at	Hs.525529	potassium large conductance calcium-activated channel, subfamily M	KCNMB4	2.34951	0.00342742		206196_s_at	Hs.500197	RaP2 interacting protein 8	RPIP8		-2.1783	0.00986295
219386_s_at	Hs.438683	SLAM family member 8	SLAMF8	2.34079	0.00275418		222572_at	Hs.22265	protein phosphatase 2C, magnesium-dependent, catalytic subunit	PPM2C		-2.17435	0.03588
231577_s_at	Hs.62661	guanylate binding protein 1, interferon-inducible, 67kDa	GBP1	2.33792	0.0233738		212473_s_at	Hs.501928	microtubule associated monoxygenase, calponin and LIM domain containing 2	MICAL2		-2.17395	0.0145198
210512_s_at	Hs.73793	vascular endothelial growth factor A	VEGFA	2.33573	0.0404417		201829_at	Hs.25155	neuroepithelial cell transforming gene 1	NET1		-2.17252	0.0106906
200599_s_at	Hs.192374	heat shock protein 90kDa beta (Grp94), member 1	HSP90B1	2.32917	0.00361191		221914_at	Hs.225936	synapsin I	SYN1		-2.16864	0.00476201
229435_at	Hs.162125	GLIS family zinc finger 3	GLIS3	2.32497	0.00108514		227155_at	Hs.436792	LIM domain only 4	LMO4		-2.16499	0.00140139
200923_at	Hs.514535	lectin, galactoside-binding, soluble, 3 binding protein	LGALS3BP	2.32403	0.000233153		213927_at	Hs.445496	mitogen-activated protein kinase kinase kinase 9	MAP3K9		-2.16485	0.00808734
211742_s_at	Hs.5509	ecotropic viral integration site 2B	EVI2B	2.32372	9.39026e-05		202457_s_at	Hs.435512	protein phosphatase 3 (formerly 2B), catalytic subunit, alpha isoform	PPP3CA		-2.15812	0.00376942
204806_x_at	Hs.519972	major histocompatibility complex, class I, F	HLA-F	2.32325	0.000268828		229419_at	Hs.561245	F-box and WD-40 domain protein 7 (archipelago homolog, Drosophila)	FBXW7		-2.14214	0.0339001
220104_at	Hs.133512	zinc finger CCCH-type, antiviral 1	ZC3HAV1	2.31619	6.3907e-05		213486_at	Hs.6421	hypothetical protein DKFZp761N09121	DKFZP761N09121		-2.14127	0.0204158
216950_s_at	Hs.77424	Fc fragment of IgG, high affinity Ia, receptor (CD64)	FCGR1A	2.31573	0.00412289		229300_at	Hs.4290	CDNA FLJ37366 fis, clone BRAMY2024416			-2.14013	0.0149142
204971_at	Hs.518198	cystatin A (stefin A)	CSTA	2.31457	0.000285898		221086_s_at	Hs.241523	FEZ family zinc finger 2	FEZF2		-2.14012	0.0167545
201743_at	Hs.163867	CD14 molecule	CD14	2.31243	0.00135822		204974_at	Hs.27744	RAB3A, member RAS oncogene family	RAB3A		-2.14011	0.0127776
220990_s_at	Hs.444569	transmembrane protein 49	TMEM49	2.3098	0.0134391		204754_at	Hs.196952	hepatic leukemia factor	HLF		-2.13758	0.00332848
209970_x_at	Hs.2490	caspase 1, apoptosis-related cysteine peptidase (interleukin 1, beta, convertase)	CASP1	2.30701	0.000283361		204424_s_at	Hs.504908	LIM domain only 3 (rhombotin-like 2)	LMO3		-2.13307	0.0227568
201506_at	Hs.369397	transforming growth factor, beta-induced, 68kDa	TGFBI	2.30701	0.020393		1558815_at	Hs.481342	sorbin and SH3 domain containing 2	SORBS2		-2.13071	0.0227873
223922_x_at	Hs.523702	membrane-spanning 4-domains, subfamily A, member 6A	MS4A6A	2.30174	0.0058714		213744_at	Hs.501127	attractin-like 1	ATRNL1		-2.12987	0.00203612
208965_s_at	Hs.380250	interferon, gamma-inducible protein 16	IFI16	2.29756	0.00463928		1557181_s_at	Hs.172982	similar to expressed sequence AI593442	LOC399947		-2.12855	0.049624
201288_at	Hs.504877	Rho GDP dissociation inhibitor (GDI) beta	ARHGDIB	2.29266	0.0072356		215448_at	Hs.470445	Potassium voltage-gated channel, subfamily H (eag-related), member 7	KCNH7		-2.1248	0.0013065
217478_s_at		major histocompatibility complex, class II, DM alpha	HLA-DMA	2.29239	0.000804838		204753_s_at	Hs.196952	hepatic leukemia factor	HLF		-2.12283	0.0117809
226853_at	Hs.146551	BMP2 inducible kinase	BMP2K	2.29179	0.000297274		213558_at	Hs.12376	piccolo (presynaptic cytomatrix protein)	PCLO		-2.11687	0.0363183
200696_s_at	Hs.522373	gelsolin (amyloidosis, Finnish type)	GSN	2.28262	0.000392958		244256_at	Hs.437444	Calcium channel, voltage-dependent, alpha 1E subunit	CACNA1E		-2.11555	0.00356317
205609_at	Hs.369675	angiopoietin 1	ANGPT1	2.27661	0.00538749		205489_at	Hs.924	crystallin, mu	CRYM		-2.11261	0.00411964
211528_x_at	Hs.512152	HLA-G histocompatibility antigen, class I, G	HLA-G	2.27455	0.000216179		204359_at	Hs.533710	fibronectin leucine rich transmembrane protein 2	FLRT2		-2.11248	0.0115702
200660_at	Hs.417004	S100 calcium binding protein A11	S100A11	2.27073	0.00167107		220940_at	Hs.532921	KIAA1641	KIAA1641		-2.10738	0.00170646
212587_s_at	Hs.192039	protein tyrosine phosphatase, receptor type, C	PTPRC	2.26511	0.036602		240869_at	Hs.633143	Full length insert cDNA clone ZE05A03			-2.10556	0.0031244
216841_s_at	Hs.487046	superoxide dismutase 2, mitochondrial	SOD2	2.26469	0.0229071		229288_at	Hs.73962	EPH receptor A7	EPHA7		-2.10064	0.00218717
244661_at				2.26362	0.00110976		236294_at	Hs.136905	HECT, UBA and WWE domain containing 1	HUWE1		-2.10019	0.00319438
239482_x_at	Hs.466296	Zinc finger protein 708	ZNF708	2.25108	0.00075204		208851_s_at	Hs.651190	Thy-1 cell surface antigen	THY1		-2.09721	0.00988915
209301_at	Hs.155097	carbonic anhydrase II	CA2	2.24892	0.0452918		210078_s_at	Hs.157818	potassium voltage-gated channel, shaker-related subfamily, beta member 1	KCNAB1		-2.09416	0.000581563
216951_at	Hs.77424	Fc fragment of IgG, high affinity Ia, receptor (CD64)	FCGR1A	2.24868	0.00564		227209_at	Hs.143434	Contactin 1	CNTN1		-2.08933	0.020421
201792_at	Hs.439463	AE binding protein 1	AEBP1	2.24822	0.00326823		215241_at	Hs.91791	transmembrane protein 16C	TMEM16C		-2.08842	0.0162052
208659_at	Hs.414565	chloride intracellular channel 1	CLIC1	2.23989	0.000215966		230869_at	Hs.535394	similar to transmembrane protein 28	LOC728215		-2.08757	0.0436195
201720_s_at	Hs.371021	lysosomal associated multispanning membrane protein 5	LAPTM5	2.23667	0.00135628		219301_s_at	Hs.190621	contactin associated protein-like 2	CNTNAP2		-2.08253	0.00381946
225171_at	Hs.486458	Rho GTPase activating protein 18	ARHGAP18	2.23209	0.00316745		230220_at	Hs.438914	Transcribed locus, similar to XP_001072857.1; CG18437-PA			-2.07553	0.0153736
224967_at	Hs.593014	UDP-glucose ceramide glucosyltransferase	UGCG	2.232	0.00680136		1553422_s_at	Hs.459842	ataxin 2-binding protein 1	A2BP1		-2.07524	0.00300165
226075_at	Hs.8261	splA/ryanodine receptor domain and SOCS box containing 1	SPSB1	2.23088	0.0065925		244708_at	Hs.436550	hypothetical protein FLJ33996	FLJ33996		-2.07476	0.0139605
224606_at	Hs.4055	Kruppel-like factor 6	KLF6	2.2293	0.00606443		212930_at	Hs.506276	ATPase, Ca++ transporting, plasma membrane 1	ATP2B1		-2.07199	0.0352505
209969_s_at	Hs.651258	signal transducer and activator of transcription 1, 91kDa	STAT1	2.22688	0.00169283		215303_at	Hs.593611	Clones 24632 and 24634 mRNA sequence			-2.07129	0.0130652
205859_at	Hs.544738	lymphocyte antigen 86	LY86	2.22639	0.00818989		234303_s_at	Hs.152009	G protein-coupled receptor 85	GPR85		-2.07122	0.0131933
219352_at	Hs.529317	hect domain and RLD 6	HERC6	2.226	0.0017133		230100_x_at	Hs.435714	p21/Cdc42/Rac1-activated kinase 1 (STE20 homolog, yeast)	PAK1		-2.06815	0.00918413
227265_at	Hs.520989	fibrinogen-like 2	FGL2	2.22088	0.0159579		209841_s_at	Hs.3781	leucine rich repeat neuronal 3	LRRN3		-2.06633	0.00619565
1567627_at	Hs.436568	CD74 molecule, major histocompatibility complex, class II invariant chain	CD74	2.21554	0.000640009		221792_at		RAB6B, member RAS oncogene family	RAB6B		-2.06359	0.0264916
201297_s_at	Hs.196437	MOB1, Mps One Binder kinase activator-like 1B (yeast)	MOBK1B	2.2091	0.00464625		236308_at		hypothetical protein LOC285878	LOC285878		-2.06078	0.00938875
218028_at	Hs.25597	elongation of very long chain fatty acids (FEN1/Elo2, SUR4/Elo3, yeast)-like 1	ELOVL1	2.20753	0.00409291		226587_at	Hs.592473	CDNA FLJ33569 fis, clone BRAMY2010317			-2.05983	0.0233048
1568678_s_at	Hs.487175	FGFR1 oncogene partner	FGFR1OP	2.20463	0.00273573		241399_at	Hs.269745	family with sequence similarity 19 (chemokine (C-C motif)-like), member A2	FAM19A2		-2.05965	0.0166774
236439_at	Hs.478588	B-cell CLL/lymphoma 6 (zinc finger protein 51)	BCL6	2.20337	0.0474383		213316_at	Hs.533953	KIAA1462	KIAA1462		-2.05867	0.0114551
202869_at	Hs.524760	2',5'-oligoadenylate synthetase 1, 40/46kDa	OAS1	2.20336	3.60255e-06		240425_x_at	Hs.13305	Roundabout, axon guidance receptor, homolog 2 (Drosophila)	ROBO2		-2.05857	0.002876
229390_at	Hs.381220	hypothetical protein LOC441168	RP1-93H18.5	2.19725	0.00037369		215419_at	Hs.65750	KIAA1086	KIAA1086		-2.0567	0.00782413
209360_s_at	Hs.149261	runt-related transcription factor 1 (acute myeloid leukemia 1; aml1 oncogene)	RUNX1	2.19724	0.00082331		213845_at	Hs.98262	glutamate receptor, ionotropic, kainate 2	GRIK2		-2.05378	0.00318241
205269_at	Hs.304475	lymphocyte cytosolic protein 2 (SH2 domain containing leukocyte protein of 76kDa)	LCP2	2.19661	0.000235105		203998_s_at	Hs.310545	synaptotagmin I	SYT1		-2.05363	0.0395614
220330_s_at	Hs.570423	SAM domain, SH3 domain and nuclear localization signals 1	SAMSN1	2.1961	0.0183568		214607_at	Hs.390616	p21 (CDKN1A)-activated kinase 3	PAK3		-2.05264	0.0354086
202864_s_at	Hs.369056	SP100 nuclear antigen	SP100	2.19474	7.68033e-06		1559545_at	Hs.632166	Small nuclear ribonucleoprotein polypeptide N	SNRPN		-2.04631	0.0347497
209762_x_at	Hs.145150	SP110 nuclear body protein	SP110	2.19397	0.000240225		209243_s_at	Hs.201776	paternally expressed 3	PEG3		-2.04538	0.00562843
208012_x_at	Hs.145150	SP110 nuclear body protein	SP110	2.19259	1.01919e-05		224229_s_at	Hs.498292	v-akt murine thymoma viral oncogene homolog 3 (protein kinase B, gamma)	AKT3		-2.04522	0.0133274
1559584_a_at	Hs.331095	chromosome 16 open reading frame 54	C16orf54	2.18918	0.00204996		244726_at	Hs.431173	Phospholipase C, beta 1 (phosphoinositide-specific)	PLCB1		-2.04363	0.00083931
223660_at	Hs.281342	adenosine A3 receptor	ADORA3	2.1849	0.0384734		227690_at	Hs.302352	gamma-aminobutyric acid (GABA) A receptor, beta 3	GABRB3		-2.03616	0.0167271
208451_s_at		complement component 4A (Rodgers blood group)	C4A	2.1832	0.00130944		227434_at	Hs.488591	Williams-Beuren syndrome chromosome region 17	WBSCR17		-2.03403	0.00151961
205686_s_at	Hs.171182	CD86 molecule	CD86	2.18281	0.00392919		224614_at	Hs.369068	dynein, cytoplasmic 1, light intermediate chain 2	DYNC1LI2		-2.03245	0.0312551
200814_at	Hs.75348	proteasome (prosome, macropain) activator subunit 1 (PA28 alpha)	PSME1	2.18044	0.000730408		222328_x_at	Hs.525589	Maternally expressed 3	MEG3		-2.03192	0.0038509
212501_at	Hs.642680	CCAAT/enhancer binding protein (C/EBP), beta	CEBPB	2.17693	0.00298719		236738_at	Hs.174743	Similar to LOC166075	LOC401097		-2.02756	0.01002
208998_at	Hs.80658	uncoupling protein 2 (mitochondrial, proton carrier)	UCP2	2.17599	0.0295929		229818_at	Hs.4221	SV2 related protein homolog (rat)	SVOP		-2.02451	0.00220027
206247_at	Hs.211580	MHC class I polypeptide-related sequence B	MICB	2.17147	8.37303e-05		231040_at	Hs.494178	RAR-related orphan receptor B	RORB		-2.0241	0.0396819
209383_at	Hs.505777	DNA-damage-inducible transcript 3	DDIT3	2.17141	0.00700541		220331_at	Hs.25121	cytochrome P450, family 46, subfamily A, polypeptide 1	CYP46A1		-2.02023	5.89453e-05
204994_at	Hs.926	myxovirus (influenza virus) resistance 2 (mouse)	MX2	2.16498	3.63953e-05		203402_at	Hs.440497	potassium voltage-gated channel, shaker-related subfamily, beta member 2	KCNAB2		-2.01565	0.000511535
218999_at	Hs.567530	transmembrane protein 140	TMEM140	2.16299	0.00263107		204712_at	Hs.284122	WNT inhibitory factor 1	WIF1		-2.0108	0.00615469
221530_s_at	Hs.177841	basic helix-loop-helix domain containing, class B, 3	BHLHB3	2.1622	0.00355915		241382_at	Hs.433150	Purkinje cell protein 4 like 1	PCP4L1		-2.00835	0.000673806
200663_at	Hs.445570	CD63 molecule	CD63	2.16104	3.14002e-05		235333_at	Hs.591063	UDP-Gal:betaGlcNAc beta 1,4- galactosyltransferase, polypeptide 6	B4GALT6		-2.00703	0.0239363
AFFX-HUMISGF3A/M97935_5_at	Hs.651258	signal transducer and activator of transcription 1, 91kDa	STAT1	2.15673	0.000724273		213920_at	Hs.124953	cut-like 2 (Drosophila)	CUTL2		-2.00657	0.0213277
201601_x_at	Hs.458414	interferon induced transmembrane protein 1 (9-27)	IFITM1	2.15018	0.0087687		212451_at	Hs.9997	KIAA0256 gene product	KIAA0256		-2.00606	0.0209064
208819_at	Hs.642874	RAB8A, member RAS oncogene family	RAB8A	2.1495	3.47902e-05		231875_at	Hs.374201	kinesin family member 21A	KIF21A		-2.00594	0.00637857
228121_at	Hs.133379	Transforming growth factor, beta 2	TGFB2	2.14921	0.00535042		205590_at	Hs.591127	RAS guanyl releasing protein 1 (calcium and DAG-regulated)	RASGRP1		-2.00097	0.0210942
212671_s_at	Hs.387679	major histocompatibility complex, class II, DQ alpha 1	HLA-DQA1	2.14414	0.00317721		238100_at	Hs.468878	AP2 associated kinase 1	AAK1		-2.00011	0.0109033
209047_at	Hs.76152	aquaporin 1 (Colton blood group)	AQP1	2.14399	0.0455304		227053_at	Hs.520087	protein kinase C and casein kinase substrate in neurons 1	PACSIN1		-1.99982	0.00416594
204821_at	Hs.167741	butyrophilin, subfamily 3, member A3	BTN3A3	2.13998	0.00559161		219689_at	Hs.59729	sema domain, immunoglobulin domain (Ig), short basic domain, secreted, 3G	SEMA3G		-1.99811	0.00260929
1568592_at	Hs.489254	tripartite motif-containing 69	TRIM69	2.1384	0.00223693		213904_at	Hs.587484	Clone 23555 mRNA sequence			-1.99645	0.0286642
217728_at	Hs.275243	S100 calcium binding protein A6	S100A6	2.13496	0.00320621		214839_at	Hs.12513	hypothetical protein LOC157627	LOC157627		-1.99505	0.00455675
201645_at	Hs.143250	tenascin C (hexabrachion)	TNC	2.13475	0.0265829		227748_at		RNA binding motif protein, X-linked-like 1	RBMXL1		-1.99427	0.00843163
203665_at	Hs.517581	heme oxygenase (decycling) 1	HMOX1	2.13157	0.00141958		201929_s_at	Hs.407580	plakophilin 4	PKP4		-1.99196	0.00960223
221210_s_at	Hs.496969	N-acetylneuraminate pyruvate lyase (dihydrodipicolinate synthase)	NPL	2.1307	0.00642491		222091_at	Hs.715505	hippocalcin like 4	HPCAL4		-1.9885	0.00660863
208658_at	Hs.93659	protein disulfide isomerase family A, member 4	PDIA4	2.13003	0.00199242		213162_at	Hs.369068	Dynein, cytoplasmic 1, light intermediate chain 2	DYNC1LI2		-1.98829	0.0235084
223000_s_at	Hs.517293	F11 receptor	F11R	2.1259	0.0140866		236456_at	Hs.79092	protein tyrosine phosphatase, non-receptor type 5 (striatum-enriched)	PTPN5		-1.98821	0.000995301
204780_s_at	Hs.244139	Fas (TNF receptor superfamily, member 6)	FAS	2.12542	0.0189401		219532_at	Hs.101915	elongation of very long chain fatty acids (FEN1/Elo2, SUR4/Elo3, yeast)-like 4	ELOVL4		-1.98543	0.0148383
209193_at	Hs.81170	pim-1 oncogene /// pim-1 oncogene	PIM1	2.12297	0.00140125		230551_at	Hs.560621	Shinc-4 mRNA, partial sequence			-1.98322	0.0132902
213083_at	Hs.494556	solute carrier family 35, member D2	SLC35D2	2.12205	0.00241064		1557180_at	Hs.172982	similar to expressed sequence AI593442	LOC399947		-1.983	0.0307819
209728_at	Hs.612586	major histocompatibility complex, class II, DR beta 4	HLA-DRB4	2.12109	0.0187448		241398_at	Hs.592198	Metallophosphoesterase domain containing 1	MPPED1		-1.9828	0.00561873
213310_at	Hs.449415	Eukaryotic translation initiation factor 2C, 2	EIF2C2	2.11977	0.0054631		1558226_a_at	Hs.254117	CDNA clone IMAGE:5303125			-1.98112	0.00856106
212227_x_at	Hs.150580	eukaryotic translation initiation factor 1	EIF1	2.11709	0.000107772		201436_at	Hs.249718	eukaryotic translation initiation factor 4E	EIF4E		-1.98092	0.00196539
231779_at	Hs.449207	interleukin-1 receptor-associated kinase 2	IRAK2	2.11603	0.0102865		213688_at	Hs.282410	calmodulin 1 (phosphorylase kinase, delta)	CALM1		-1.97455	0.0148029
228726_at				2.11578	0.0106492		223543_at	Hs.92732	PDZ domain containing 4	PDZD4		-1.97293	0.00183202
226603_at	Hs.489118	sterile alpha motif domain containing 9-like	SAMD9L	2.11488	1.9764e-06		235132_at		hypothetical protein LOC254128	LOC254128		-1.97203	0.0112591
227346_at	Hs.435949	IKAROS family zinc finger 1 (Ikaros)	IKZF1	2.11303	0.0045184		226829_at	Hs.501106	KIAA1914	KIAA1914		-1.96982	0.0099187
212130_x_at	Hs.150580	eukaryotic translation initiation factor 1	EIF1	2.11296	0.000189079		1565936_a_at	Hs.504908	LIM domain only 3 (rhombotin-like 2)	LMO3		-1.96879	0.00259568
223218_s_at	Hs.319171	nuclear factor of kappa light polypeptide gene enhancer in B-cells inhibitor, zeta	NFKBIZ	2.11265	0.0299467		235645_at	Hs.464733	establishment of cohesion 1 homolog 1 (S. cerevisiae)	ESCO1		-1.96793	0.0191911
228234_at	Hs.642817	toll-like receptor adaptor molecule 2	TICAM2	2.1096	0.00197334		239297_at	Hs.121518	Transcribed locus			-1.96481	0.0480595
232889_at		glucuronidase, beta pseudogene 1	GUSBP1	2.10575	0.0226604		211685_s_at	Hs.492427	neurocalcin delta /// neurocalcin delta	NCALD		-1.96474	0.0144759
209213_at	Hs.88778	carbonyl reductase 1	CBR1	2.10549	0.0102255		202260_s_at	Hs.288229	syntaxin binding protein 1	STXBP1		-1.96434	0.0234953
201944_at	Hs.69293	hexosaminidase B (beta polypeptide)	HEXB	2.10304	0.00100467		238747_at	Hs.632912	CDNA clone IMAGE:4796172			-1.96369	0.0046676
201146_at	Hs.155396	nuclear factor (erythroid-derived 2)-like 2	NFE2L2	2.0996	0.00463525		229019_at	Hs.580076	zinc finger protein 533	ZNF533		-1.96244	0.0037983
200839_s_at	Hs.520898	cathepsin B	CTSB	2.09751	0.000462624		219093_at	Hs.409352	hypothetical protein FLJ20701 /// hypothetical protein FLJ20701	FLJ20701		-1.95901	0.0297942
202307_s_at	Hs.352018	transporter 1, ATP-binding cassette, sub-family B (MDR/TAP)	TAP1	2.09374	0.00153863		229715_at	Hs.146274	CDNA FLJ41663 fis, clone FEBRA2027297			-1.95659	0.00064699
202021_x_at	Hs.150580	eukaryotic translation initiation factor 1	EIF1	2.0906	0.000103954		202432_at	Hs.500067	protein phosphatase 3 (formerly 2B), catalytic subunit, beta isoform	PPP3CB		-1.95406	0.02492
227791_at	Hs.302257	solute carrier family 9 (sodium/hydrogen exchanger), member 9	SLC9A9	2.08974	0.000597158		213763_at	Hs.397465	Homeodomain interacting protein kinase 2	HIPK2		-1.95253	0.0247689
200743_s_at	Hs.523454	tripeptidyl peptidase I	TPP1	2.08484	0.00370285		234335_s_at	Hs.260855	Family with sequence similarity 84, member A	FAM84A		-1.95133	0.0205123
212998_x_at	Hs.409934	major histocompatibility complex, class II, DQ beta 1	HLA-DQB1	2.08374	7.42691e-05		230962_at	Hs.593611	Clones 24632 and 24634 mRNA sequence			-1.94828	0.0189749
203140_at	Hs.478588	B-cell CLL/lymphoma 6 (zinc finger protein 51)	BCL6	2.08128	0.000708083		213200_at	Hs.632804	synaptophysin	SYP		-1.94717	0.00162258
201263_at	Hs.481860	threonyl-tRNA synthetase	TARS	2.07897	0.01123		227401_at	Hs.585624	interleukin 17D	IL17D		-1.94111	7.19587e-05
224596_at	Hs.573495	solute carrier family 44, member 1	SLC44A1	2.07796	0.0485478		212364_at	Hs.439620	myosin IB	MYO1B		-1.94105	0.00730142
236646_at	Hs.226422	chromosome 12 open reading frame 59	C12orf59	2.0738	0.00317643		214925_s_at	Hs.372331	spectrin, alpha, non-erythrocytic 1 (alpha-fodrin)	SPTAN1		-1.9394	0.000994586
214812_s_at	Hs.196437	MOB1, Mps One Binder kinase activator-like 1B (yeast)	MOBK1B	2.07318	0.00259562		200623_s_at	Hs.515487	calmodulin 3 (phosphorylase kinase, delta)	CALM3		-1.93906	0.00509765
202133_at	Hs.477921	WW domain containing transcription regulator 1	WWTR1	2.07241	0.00542271		239357_at		ATPase, Ca++ transporting, plasma membrane 2	ATP2B2		-1.93791	0.0117902
223501_at	Hs.525157	tumor necrosis factor (ligand) superfamily, member 13b	TNFSF13B	2.07228	0.00045287		204411_at	Hs.169182	kinesin family member 21B	KIF21B		-1.9369	0.0121957
1557395_at		hypothetical LOC255130	LOC255130	2.07036	0.00693391		228060_at		solute carrier family 35, member F1	SLC35F1		-1.93651	0.00579296
209846_s_at	Hs.376046	butyrophilin, subfamily 3, member A2	BTN3A2	2.06961	0.00897721		204570_at	Hs.421621	cytochrome c oxidase subunit VIIa polypeptide 1 (muscle)	COX7A1		-1.93557	0.00018173
214475_x_at	Hs.143261	calpain 3, (p94)	CAPN3	2.06872	0.0096971		209469_at	Hs.75819	glycoprotein M6A	GPM6A		-1.93472	0.0170663
229937_x_at	Hs.67846	Leukocyte immunoglobulin-like receptor, subfamily B (with TM and ITIM domains), member 1	LILRB1	2.06832	0.0120956		227475_at	Hs.591352	forkhead box Q1	FOXQ1		-1.93112	0.00214823
1552584_at	Hs.567294	interleukin 12 receptor, beta 1	IL12RB1	2.06524	0.00148451		230706_s_at	Hs.585003	calcium/calmodulin-dependent protein kinase II inhibitor 2	CAMK2N2		-1.93024	0.00261833
206101_at	Hs.117060	extracellular matrix protein 2, female organ and adipocyte specific	ECM2	2.06419	0.0285254		226864_at	Hs.433700	Protein kinase (cAMP-dependent, catalytic) inhibitor alpha	PKIA		-1.92989	0.0360533
201368_at	Hs.503093	zinc finger protein 36, C3H type-like 2	ZFP36L2	2.05881	0.00166168		222802_at	Hs.511899	endothelin 1	EDN1		-1.92764	0.0215872
215008_at	Hs.154296	tolloid-like 2	TLL2	2.0564	0.000243262		243681_at	Hs.268726	SH3 and multiple ankyrin repeat domains 2	SHANK2		-1.92746	0.0100296
201649_at	Hs.425777	ubiquitin-conjugating enzyme E2L 6	UBE2L6	2.05289	1.38169e-05		228579_at	Hs.587442	CDNA FLJ37386 fis, clone BRAMY2026538			-1.92506	0.013369
219759_at	Hs.591249	leukocyte-derived arginine aminopeptidase	LRAP	2.05126	0.000468952		224216_at					-1.92069	0.007342
230781_at				2.05087	0.0154212		229513_at	Hs.287659	Spermatid perinuclear RNA binding protein	STRBP		-1.92045	0.0232597
233085_s_at	Hs.591610	oligonucleotide/oligosaccharide-binding fold containing 2A	OBFC2A	2.05083	0.00880406		202242_at	Hs.441664	tetraspanin 7	TSPAN7		-1.92026	0.0409559
217014_s_at	Hs.546239	alpha-2-glycoprotein 1, zinc-binding	AZGP1	2.04928	0.000455896		208359_s_at	Hs.32505	potassium inwardly-rectifying channel, subfamily J, member 4	KCNJ4		-1.92021	0.0332864
225414_at	Hs.142074	ring finger protein 149	RNF149	2.04657	0.0136804		213636_at	Hs.7989	KIAA1045	KIAA1045		-1.91861	0.0048437
200967_at	Hs.434937	peptidylprolyl isomerase B (cyclophilin B)	PPIB	2.04491	0.00254034		202507_s_at	Hs.167317	synaptosomal-associated protein, 25kDa	SNAP25		-1.91801	0.00058591
244313_at	Hs.334019	complement component (3b/4b) receptor 1 (Knops blood group)	CR1	2.04435	0.0156197		1556583_a_at	Hs.31961	CDNA FLJ37694 fis, clone BRHIP2015224			-1.91744	0.0325398
213082_s_at	Hs.494556	solute carrier family 35, member D2	SLC35D2	2.04383	0.000380392		243012_at	Hs.471162	Ras association (RalGDS/AF-6) and pleckstrin homology domains 1	RAPH1		-1.91674	0.01228
214428_x_at		complement component 4A /// complement component 4B	C4A /// C4B	2.04139	0.00948513		204869_at	Hs.315186	proprotein convertase subtilisin/kexin type 2	PCSK2		-1.9134	0.0156993
212460_at	Hs.269909	chromosome 14 open reading frame 147	C14orf147	2.03945	0.0404119		218995_s_at	Hs.511899	endothelin 1	EDN1		-1.91322	0.000862146
207543_s_at	Hs.500047	procollagen-proline, 2-oxoglutarate 4-dioxygenase (proline 4-hydroxylase), alpha polypeptide I	P4HA1	2.03739	0.00483854		209840_s_at	Hs.3781	leucine rich repeat neuronal 3	LRRN3		-1.91121	0.00242416
202820_at	Hs.171189	aryl hydrocarbon receptor	AHR	2.03446	0.028134		206780_at	Hs.231829	glutamate decarboxylase 2 (pancreatic islets and brain, 65kDa)	GAD2		-1.90907	0.001677
210102_at	Hs.152944	loss of heterozygosity, 11, chromosomal region 2, gene A	LOH11CR2A	2.03434	0.00129149		218546_at	Hs.519839	chromosome 1 open reading frame 115	C1orf115		-1.90612	0.008834
204846_at	Hs.558314	ceruloplasmin (ferroxidase)	CP	2.03136	0.00234134		224605_at	Hs.173705	HCV F-transactivated protein 1	LOC401152		-1.89623	0.00505979
209933_s_at	Hs.9688	CD300a molecule	CD300A	2.03053	0.00422797		229606_at	Hs.651600	Transcribed locus, strongly similar to XP_517366.1			-1.89506	0.0191691
231562_at	Hs.75615	Apolipoprotein C-II	APOC2	2.02638	0.0341635		227862_at	Hs.355747	hypothetical LOC388610	LOC388610		-1.8942	0.0141571
1559263_s_at		zinc finger CCCH-type containing 12D	ZC3H12D	2.02617	0.00218912		205451_at	Hs.584654	myeloid/lymphoid or mixed-lineage leukemia translocated to, 7	MLLT7		-1.89185	0.0117685
205159_at	Hs.592192	colony stimulating factor 2 receptor, beta, low-affinity (granulocyte-macrophage)	CSF2RB	2.02525	0.0046978		215972_at	Hs.146312	Prostate androgen-regulated transcript 1	PART1		-1.89079	0.00390287
210184_at	Hs.248472	integrin, alpha X (complement component 3 receptor 4 subunit)	ITGAX	2.02522	0.0239149		205839_s_at	Hs.112499	benzodiazapine receptor (peripheral) associated protein 1	BZRAP1		-1.88922	0.014944
235615_at	Hs.254006	Protein geranylgeranyltransferase type I, beta subunit	PGGT1B	2.02356	0.0062911		227547_at	Hs.145500	Transcribed locus			-1.88683	0.00667284
200986_at	Hs.384598	serpin peptidase inhibitor, clade G (C1 inhibitor), member 1	SERPING1	2.02333	0.00360388		214044_at	Hs.109514	ryanodine receptor 2 (cardiac)	RYR2		-1.88306	0.0199369
44790_s_at	Hs.98117	chromosome 13 open reading frame 18	C13orf18	2.023	0.000138981		214314_s_at	Hs.158688	eukaryotic translation initiation factor 5B	EIF5B		-1.883	0.0228129
217865_at	Hs.484363	ring finger protein 130	RNF130	2.02246	0.000813112		1558404_at	Hs.515383	Hypothetical protein LOC644242	LOC644242		-1.88042	0.0191098
214091_s_at	Hs.386793	glutathione peroxidase 3 (plasma)	GPX3	2.02244	0.0396406		210794_s_at	Hs.525589	maternally expressed 3	MEG3		-1.87975	0.00431633
1553765_a_at	Hs.45056	KIAA1900	KIAA1900	2.0222	0.00336981		236783_at	Hs.543693	Kv channel interacting protein 4	KCNIP4		-1.87957	0.0348644
212352_s_at	Hs.74137	transmembrane emp24-like trafficking protein 10 (yeast)	TMED10	2.02169	0.00658194		236081_at	Hs.21374	Transcribed locus			-1.87952	0.000340826
219505_at	Hs.170310	cat eye syndrome chromosome region, candidate 1	CECR1	2.02047	0.00516744		227240_at	Hs.97316	neuronal guanine nucleotide exchange factor	NGEF		-1.87926	0.00112986
207668_x_at	Hs.212102	protein disulfide isomerase family A, member 6	PDIA6	2.02043	0.00232898		229580_at	Hs.7413	Transcribed locus			-1.87488	0.0174106
1557236_at	Hs.257352	apolipoprotein L, 6	APOL6	2.01949	4.34053e-05		244463_at		ADAM metallopeptidase domain 23	ADAM23		-1.87246	0.00660859
204972_at	Hs.414332	2'-5'-oligoadenylate synthetase 2, 69/71kDa	OAS2	2.01875	0.00278804		207853_s_at	Hs.90297	synuclein, beta	SNCB		-1.87074	0.00767567
1562785_at	Hs.529317	Hect domain and RLD 6	HERC6	2.0139	0.00780464		219700_at	Hs.125036	plexin domain containing 1	PLXDC1		-1.86857	7.10282e-05
203505_at	Hs.429294	ATP-binding cassette, sub-family A (ABC1), member 1	ABCA1	2.011	0.0050325		206637_at	Hs.2465	purinergic receptor P2Y, G-protein coupled, 14	P2RY14		-1.86786	0.00881307
201298_s_at	Hs.196437	MOB1, Mps One Binder kinase activator-like 1B (yeast)	MOBK1B	2.01085	0.0126264		202747_s_at	Hs.17109	integral membrane protein 2A	ITM2A		-1.86309	0.0199192
202660_at	Hs.512235	inositol 1,4,5-triphosphate receptor, type 2	ITPR2	2.00578	0.0016592		220182_at	Hs.356231	solute carrier family 25 (mitochondrial carrier; phosphate carrier), member 23	SLC25A23		-1.85719	0.00048427
225284_at	Hs.59214	hypothetical protein LOC144871	LOC144871	2.00438	0.00929803		39966_at	Hs.45127	chondroitin sulfate proteoglycan 5 (neuroglycan C)	CSPG5		-1.85667	0.000456799
202023_at	Hs.516664	ephrin-A1	EFNA1	2.00374	0.00106895		229890_at	Hs.549204	proline-rich transmembrane protein 1	PRRT1		-1.85627	0.00338569
203275_at	Hs.374097	interferon regulatory factor 2	IRF2	2.0025	0.0219117		238206_at	Hs.196119	Transcribed locus			-1.85558	0.0202897
228532_at	Hs.288010	chromosome 1 open reading frame 162	C1orf162	1.99917	0.000839151		237584_at	Hs.443913	Transcribed locus			-1.85542	0.00532257
215695_s_at	Hs.567381	glycogenin 2	GYG2	1.99838	0.026558		205691_at	Hs.435277	synaptogyrin 3	SYNGR3		-1.85183	0.0169629
223923_at	Hs.517235	chromosome 21 open reading frame 62	C21orf62	1.99776	0.000394195		238521_at	Hs.595279	Transcribed locus			-1.84992	0.0122376
200921_s_at	Hs.255935	B-cell translocation gene 1, anti-proliferative	BTG1	1.99727	0.0166035		232195_at	Hs.499108	G protein-coupled receptor 158	GPR158		-1.8492	0.0453071
205419_at	Hs.784	Epstein-Barr virus induced gene 2 (lymphocyte-specific G protein-coupled receptor)	EBI2	1.99643	0.0465088		207548_at	Hs.570608	glutamate receptor, metabotropic 7	GRM7		-1.84902	0.00918383
237254_at	Hs.164118	solute carrier family 5 (sodium/glucose cotransporter), member 11	SLC5A11	1.99483	0.00288113		225815_at	Hs.193235	complexin 2	CPLX2		-1.84894	0.00536659
210423_s_at	Hs.591607	solute carrier family 11 (proton-coupled divalent metal ion transporters), member 1	SLC11A1	1.9927	0.00665701		203019_x_at	Hs.22587	synovial sarcoma, X breakpoint 2 interacting protein	SSX2IP		-1.8479	0.00702371
214180_at	Hs.197043	mannosidase, alpha, class 1C, member 1	MAN1C1	1.99217	0.000742692		214930_at	Hs.591208	SLIT and NTRK-like family, member 5	SLITRK5		-1.84773	0.0113281
206662_at	Hs.28988	glutaredoxin (thioltransferase)	GLRX	1.99073	0.00876161		238199_x_at		OK/SW-cl.16	LOC440552		-1.84707	0.00197543
201029_s_at	Hs.495605	CD99 molecule	CD99	1.99042	0.00124845		203159_at	Hs.116448	glutaminase	GLS		-1.84705	0.021173
204204_at	Hs.24030	solute carrier family 31 (copper transporters), member 2	SLC31A2	1.9892	0.0312983		233204_at		similar to hypothetical protein MGC40405	FLJ11903		-1.8452	0.028282
202546_at	Hs.534373	vesicle-associated membrane protein 8 (endobrevin)	VAMP8	1.98884	0.00174507		238718_at	Hs.417630	CDNA FLJ37816 fis, clone BRSSN2003093			-1.84442	0.0437325
204201_s_at	Hs.436142	protein tyrosine phosphatase, non-receptor type 13	PTPN13	1.98876	0.0327372		215056_at	Hs.498015	Clone 23695 mRNA sequence			-1.84253	0.00496515
204172_at	Hs.476982	coproporphyrinogen oxidase	CPOX	1.98587	0.0207072		243163_at	Hs.604377	Transcribed locus			-1.84139	0.00618696
202720_at	Hs.592286	testis derived transcript (3 LIM domains)	TES	1.9826	0.0312353		209570_s_at	Hs.518595	DNA segment on chromosome 4 (unique) 234 expressed sequence	D4S234E		-1.83933	0.0134256
212971_at	Hs.274873	cysteinyl-tRNA synthetase	CARS	1.9805	0.00208967		236264_at	Hs.28391	latrophilin 3	LPHN3		-1.83822	0.00948098
212203_x_at	Hs.374650	interferon induced transmembrane protein 3 (1-8U)	IFITM3	1.97942	0.0162466		209735_at	Hs.480218	ATP-binding cassette, sub-family G (WHITE), member 2	ABCG2		-1.83702	0.00806032
201289_at	Hs.8867	cysteine-rich, angiogenic inducer, 61	CYR61	1.977	0.0240952		231980_at	Hs.278285	CD226 molecule	CD226		-1.83669	0.0243267
203932_at	Hs.351279	major histocompatibility complex, class II, DM beta	HLA-DMB	1.97462	0.00570425		202746_at	Hs.17109	integral membrane protein 2A	ITM2A		-1.83605	0.0171789
225931_s_at	Hs.195642	chromosome 17 open reading frame 27	C17orf27	1.97394	0.00879485		240379_at	Hs.645845	Transcribed locus			-1.83452	0.0265894
209774_x_at	Hs.590921	chemokine (C-X-C motif) ligand 2	CXCL2	1.97376	0.0251954		219365_s_at	Hs.145156	CaM kinase-like vesicle-associated	CAMKV		-1.83389	0.00989232
201487_at	Hs.128065	cathepsin C	CTSC	1.97292	0.000501159		205278_at	Hs.420036	glutamate decarboxylase 1 (brain, 67kDa)	GAD1		-1.83363	0.028137
221978_at	Hs.519972	major histocompatibility complex, class I, F	HLA-F	1.97036	0.000175112		236704_at	Hs.584841	Phosphodiesterase 4D interacting protein (myomegalin)	PDE4DIP		-1.83361	0.00758669
224565_at	Hs.523789	trophoblast-derived noncoding RNA	TncRNA	1.96954	0.0195163		214279_s_at	Hs.525205	NDRG family member 2	NDRG2		-1.83236	0.00694009
220980_s_at	Hs.513013	ADP-dependent glucokinase	ADPGK	1.96874	0.00133086		230137_at	Hs.27524	transmembrane protein 155	TMEM155		-1.83179	0.00749318
203761_at	Hs.75367	Src-like-adaptor	SLA	1.96852	0.00264312		230154_at	Hs.435610	WW domain containing adaptor with coiled-coil	WAC		-1.83061	0.0154254
211799_x_at	Hs.77961	major histocompatibility complex, class I, C	HLA-C	1.96783	0.000201497		205413_at	Hs.289795	metallophosphoesterase domain containing 2	MPPED2		-1.82974	0.0340421
203104_at	Hs.483829	colony stimulating factor 1 receptor, formerly McDonough feline sarcoma viral	CSF1R	1.96738	0.0409178		205827_at	Hs.458426	cholecystokinin	CCK		-1.82795	0.0034139
203068_at	Hs.7764	kelch-like 21 (Drosophila)	KLHL21	1.96641	0.0014528		210871_x_at	Hs.22587	synovial sarcoma, X breakpoint 2 interacting protein	SSX2IP		-1.82455	0.0193484
225646_at	Hs.128065	cathepsin C	CTSC	1.96454	0.00335135		238584_at	Hs.591594	IQ motif containing with AAA domain	IQCA		-1.82288	0.00234622
218162_at	Hs.9315	olfactomedin-like 3	OLFML3	1.96308	0.0233505		204378_at	Hs.400556	breast carcinoma amplified sequence 1	BCAS1		-1.82245	0.00128973
222453_at	Hs.221941	cytochrome b reductase 1	CYBRD1	1.96279	0.00915689		229029_at					-1.82039	0.0048489
201783_s_at	Hs.502875	v-rel reticuloendotheliosis viral oncogene homolog A	RELA	1.9606	0.00879042		211925_s_at	Hs.431173	phospholipase C, beta 1 (phosphoinositide-specific)	PLCB1		-1.8187	0.022655
229800_at	Hs.507755	Doublecortin and CaM kinase-like 1	DCAMKL1	1.95596	0.00390725		241672_at	Hs.422375	hypothetical LOC400120	LOC400120		-1.81646	0.00982895
207469_s_at	Hs.495728	pirin (iron-binding nuclear protein)	PIR	1.95576	0.000271834		52837_at	Hs.6829	KIAA1644 protein	KIAA1644		-1.81594	0.0116422
212806_at	Hs.262857	KIAA0367	KIAA0367	1.95526	0.0107651		200836_s_at	Hs.517949	microtubule-associated protein 4	MAP4		-1.8155	0.00236392
201202_at	Hs.147433	proliferating cell nuclear antigen	PCNA	1.95505	0.0186529		1564841_at	Hs.383795	MRNA; cDNA DKFZp761G0323 (from clone DKFZp761G0323)			-1.81387	0.0333494
202655_at	Hs.436446	arginine-rich, mutated in early stage tumors	ARMET	1.95431	0.0201326		47560_at	Hs.94229	latrophilin 1	LPHN1		-1.8137	0.0180057
209124_at	Hs.82116	myeloid differentiation primary response gene (88)	MYD88	1.95244	0.000278991		214762_at	Hs.249227	ATPase, H+ transporting, lysosomal 13kDa, V1 subunit G2	ATP6V1G2		-1.81242	0.00659877
210749_x_at	Hs.631988	discoidin domain receptor family, member 1	DDR1	1.95142	0.00346428		236538_at	Hs.32763	glutamate receptor, ionotropic, AMPA 2	GRIA2		-1.81146	0.00819391
208639_x_at	Hs.212102	protein disulfide isomerase family A, member 6	PDIA6	1.95032	0.00750858		203146_s_at	Hs.167017	gamma-aminobutyric acid (GABA) B receptor, 1	GABBR1		-1.81044	0.000438801
200876_s_at	Hs.352768	proteasome (prosome, macropain) subunit, beta type, 1	PSMB1	1.94725	0.00386845		213172_at	Hs.79170	tetratricopeptide repeat domain 9	TTC9		-1.80941	0.0103074
235276_at	Hs.546467	Epithelial stromal interaction 1 (breast)	EPSTI1	1.94642	0.000139338		214978_s_at	Hs.153648	protein tyrosine phosphatase, receptor type, f polypeptide, interacting A4	PPFIA4		-1.80928	0.0128661
202194_at	Hs.482873	transmembrane emp24 protein transport domain containing 5	TMED5	1.94257	0.00746093		212372_at	Hs.16355	myosin, heavy chain 10, non-muscle	MYH10		-1.80921	0.0491767
213603_s_at	Hs.517601	ras-related C3 botulinum toxin substrate 2	RAC2	1.93552	0.000220211		235969_at	Hs.436550	hypothetical protein FLJ33996	FLJ33996		-1.80904	0.0161056
217967_s_at	Hs.518662	family with sequence similarity 129, member A	FAM129A	1.93531	0.024133		213676_at	Hs.632851	chromosome 6 open reading frame 137	C6orf137		-1.80761	0.010411
222139_at		KIAA1466 gene	KIAA1466	1.93448	0.00604239		219599_at	Hs.648394	hypothetical protein PRO1843	PRO1843		-1.80595	0.0287798
227105_at	Hs.370147	centrosome and spindle pole associated protein 1	CSPP1	1.93093	0.0090558		243339_at	Hs.606711	Transcribed locus			-1.80464	0.000224576
207169_x_at	Hs.631988	discoidin domain receptor family, member 1	DDR1	1.93016	0.00963653		1556046_a_at	Hs.12513	hypothetical protein LOC157627	LOC157627		-1.80418	0.0117824
206133_at	Hs.441975	XIAP associated factor-1	BIRC4BP	1.92419	0.000239318		214933_at	Hs.501632	calcium channel, voltage-dependent, P/Q type, alpha 1A subunit	CACNA1A		-1.80186	0.00975872
228143_at	Hs.558314	ceruloplasmin (ferroxidase)	CP	1.92382	0.00127537		228708_at	Hs.20961	RAB27B, member RAS oncogene family /// G protein-coupled receptor 30	RAB27B /// GPR30		-1.79669	0.0255336
241804_at	Hs.202179	Small EDRK-rich factor 1A (telomeric)	SERF1A	1.92373	0.0110405		218657_at	Hs.632254	Rap guanine nucleotide exchange factor (GEF)-like 1	RAPGEFL1		-1.79102	0.00932958
208949_s_at	Hs.531081	lectin, galactoside-binding, soluble, 3 (galectin 3)	LGALS3	1.92236	0.0251462		227226_at	Hs.370055	chromosome 6 open reading frame 117	C6orf117		-1.79101	0.0167788
1558969_a_at		ribosomal protein L32 pseudogene 3	RPL32P3	1.922	0.00403316		214230_at	Hs.597524	cell division cycle 42 (GTP binding protein, 25kDa)	CDC42		-1.78984	0.00505276
209761_s_at	Hs.145150	SP110 nuclear body protein	SP110	1.92185	0.00262336		221631_at	Hs.125116	calcium channel, voltage-dependent, alpha 1I subunit	CACNA1I		-1.78978	0.0075364
1558501_at	Hs.584880	dynamin 3	DNM3	1.92047	0.0191073		230923_at	Hs.567895	family with sequence similarity 19 (chemokine (C-C motif)-like), member A1	FAM19A1		-1.78928	0.0127089
211890_x_at	Hs.143261	calpain 3, (p94)	CAPN3	1.9199	0.0135246		209159_s_at	Hs.322430	NDRG family member 4	NDRG4		-1.78549	0.0191218
229074_at	Hs.598990	Transcribed locus		1.91984	0.00668279		206051_at	Hs.213050	ELAV (embryonic lethal, abnormal vision, Drosophila)-like 4 (Hu antigen D)	ELAVL4		-1.78384	0.0089299
238432_at	Hs.19872	hypothetical protein LOC649446	FLJ35776	1.91786	0.00137758		205440_s_at	Hs.519057	neuropeptide Y receptor Y1	NPY1R		-1.78344	0.0460687
206854_s_at	Hs.644143	mitogen-activated protein kinase kinase kinase 7	MAP3K7	1.91725	0.0277281		208433_s_at	Hs.576154	low density lipoprotein receptor-related protein 8, apolipoprotein e receptor	LRP8		-1.78212	0.00119953
204174_at	Hs.507658	arachidonate 5-lipoxygenase-activating protein	ALOX5AP	1.91517	0.00552508		205280_at	Hs.32973	glycine receptor, beta	GLRB		-1.78201	0.0385843
209189_at	Hs.25647	v-fos FBJ murine osteosarcoma viral oncogene homolog	FOS	1.91418	0.0209328		231930_at	Hs.495779	ELMO/CED-12 domain containing 1	ELMOD1		-1.78102	0.0236699
221653_x_at	Hs.474740	apolipoprotein L, 2	APOL2	1.91386	0.0137001		1560648_s_at	Hs.458358	TSPY-like 1	TSPYL1		-1.78039	0.00783681
233325_at	Hs.593332	solute carrier family 35, member D2	SLC35D2	1.91349	0.0207131		225544_at	Hs.129895	T-box 3 (ulnar mammary syndrome)	TBX3		-1.77966	0.0229577
212614_at	Hs.535297	AT rich interactive domain 5B (MRF1-like)	ARID5B	1.91137	0.00684673		236440_at	Hs.465407	Neuropilin (NRP) and tolloid (TLL)-like 1	NETO1		-1.77919	0.00126949
230875_s_at	Hs.29189	ATPase, Class VI, type 11A	ATP11A	1.91046	0.0231657		228206_at	Hs.510835	heparan sulfate (glucosamine) 3-O-sulfotransferase 4	HS3ST4		-1.77879	0.0207837
228728_at	Hs.189652	hypothetical protein FLJ21986	FLJ21986	1.90839	0.0219033		232592_at	Hs.148340	Protein tyrosine phosphatase, receptor type, G	PTPRG		-1.77852	0.00505631
226117_at	Hs.310640	TRAF-interacting protein with a forkhead-associated domain	TIFA	1.90835	0.000805914		228194_s_at	Hs.591915	sortilin-related VPS10 domain containing receptor 1	SORCS1		-1.77621	0.00192522
213034_at	Hs.167451	KIAA0999 protein	KIAA0999	1.90806	0.014782		223500_at	Hs.478930	complexin 1	CPLX1		-1.77452	8.70924e-05
204155_s_at	Hs.167451	KIAA0999 protein	KIAA0999	1.90762	0.0446339		235561_at	Hs.607142	Transcribed locus			-1.77304	0.044673
218640_s_at	Hs.29724	pleckstrin homology domain containing, family F (with FYVE domain) member 2	PLEKHF2	1.90746	0.0203814		209685_s_at	Hs.460355	protein kinase C, beta 1	PRKCB1		-1.7727	0.0318481
219317_at	Hs.438533	polymerase (DNA directed) iota	POLI	1.90644	0.00659591		47550_at	Hs.521432	leucine zipper, putative tumor suppressor 1	LZTS1		-1.77257	0.00925519
233510_s_at	Hs.565777	parvin, gamma	PARVG	1.90574	0.0210894		211992_at	Hs.356604	WNK lysine deficient protein kinase 1	WNK1		-1.77157	0.0404197
209574_s_at	Hs.149363	chromosome 18 open reading frame 1	C18orf1	1.9043	0.0145765		220795_s_at	Hs.211751	likely ortholog of rat brain-enriched guanylate kinase-associated protein	KIAA1446		-1.77081	0.0349972
203868_s_at	Hs.109225	vascular cell adhesion molecule 1	VCAM1	1.90277	0.0266446		202425_x_at	Hs.435512	protein phosphatase 3 (formerly 2B), catalytic subunit, alpha isoform	PPP3CA		-1.76941	0.0278255
217730_at	Hs.591605	transmembrane BAX inhibitor motif containing 1	TMBIM1	1.90262	0.00220727		230680_at	Hs.496897	Transcribed locus			-1.76819	0.0203888
236361_at	Hs.411308	UDP-N-acetyl-alpha-D-galactosamine	GALNTL2	1.9001	0.00898442		219425_at	Hs.189810	sulfotransferase family 4A, member 1	SULT4A1		-1.76598	0.00725789
210592_s_at	Hs.28491	spermidine/spermine N1-acetyltransferase 1	SAT1	1.89976	0.0238184		210721_s_at	Hs.32539	p21(CDKN1A)-activated kinase 7	PAK7		-1.76436	0.0359192
218589_at	Hs.123464	purinergic receptor P2Y, G-protein coupled, 5	P2RY5	1.89916	0.0479668		207049_at	Hs.632723	sodium channel, voltage gated, type VIII, alpha	SCN8A		-1.76394	0.000172764
243444_at		steroid 5 alpha-reductase 3	SRD5A3	1.89617	0.00849483		228665_at	Hs.37445	cysteine/tyrosine-rich 1	CYYR1		-1.76319	0.0309195
204007_at		Fc fragment of IgG, low affinity IIIb, receptor (CD16b)	FCGR3B	1.89588	0.0426229		227955_s_at	Hs.288741	CDNA: FLJ22256 fis, clone HRC02860			-1.76187	0.0209513
221816_s_at	Hs.535080	PHD finger protein 11	PHF11	1.89586	0.00376545		231395_at	Hs.444957	ATPase, aminophospholipid transporter-like, class I, type 8A, member 2	ATP8A2		-1.76162	0.000124339
206214_at	Hs.584823	phospholipase A2, group VII (platelet-activating factor acetylhydrolase, plasma) /// phospholipase A2, group VII (platelet-activating factor acetylhydrolase, plasma)	PLA2G7	1.89545	0.00716806		214278_s_at	Hs.525205	NDRG family member 2	NDRG2		-1.76127	0.0145395
213051_at	Hs.133512	zinc finger CCCH-type, antiviral 1	ZC3HAV1	1.89425	0.000514789		211813_x_at	Hs.156316	decorin	DCN		-1.75827	0.00958897
225973_at	Hs.502	transporter 2, ATP-binding cassette, sub-family B (MDR/TAP)	TAP2	1.89299	0.000934168		226918_at	Hs.26714	junctophilin 4	JPH4		-1.75473	0.0229149
201963_at	Hs.406678	acyl-CoA synthetase long-chain family member 1	ACSL1	1.89288	0.0210375		208741_at	Hs.524899	Sin3A-associated protein, 18kDa	SAP18		-1.74877	0.0042707
217456_x_at	Hs.118354	major histocompatibility complex, class I, E	HLA-E	1.88892	0.000125978		216933_x_at	Hs.158932	adenomatosis polyposis coli	APC		-1.7485	0.00131151
227792_at	Hs.530899	Hypothetical protein LOC162073	LOC162073	1.88865	0.00485345		209691_s_at	Hs.279832	docking protein 4	DOK4		-1.74797	0.0364072
223405_at	Hs.496969	N-acetylneuraminate pyruvate lyase (dihydrodipicolinate synthase)	NPL	1.88662	0.00365767		242524_at	Hs.126141	cerebellin 4 precursor	CBLN4		-1.74772	0.0172621
202555_s_at	Hs.556600	myosin, light chain kinase	MYLK	1.88421	0.0103969		219714_s_at	Hs.128594	calcium channel, voltage-dependent, alpha 2/delta 3 subunit	CACNA2D3		-1.74729	0.0126905
224893_at	Hs.356719	DKFZP564J0863 protein	DKFZP564J0863	1.88333	0.0382765		237870_at		hypothetical protein LOC285771	LOC285771		-1.74526	0.000156459
217625_x_at	Hs.529860	Homo sapiens, clone IMAGE:3851018, mRNA		1.88237	0.0047563		237384_x_at	Hs.7093	CDNA clone IMAGE:5262496			-1.74423	0.0403702
205193_at	Hs.517617	v-maf musculoaponeurotic fibrosarcoma oncogene homolog F (avian)	MAFF	1.88057	0.0106286		218012_at	Hs.136164	TSPY-like 2	TSPYL2		-1.74383	0.000483214
214836_x_at		immunoglobulin kappa constant /// immunoglobulin kappa variable 1-5	IGKC /// IGKV1-5	1.88027	0.0445164		209556_at	Hs.121870	neurochondrin	NCDN		-1.74245	0.00677544
1568682_a_at	Hs.104944	CDNA clone IMAGE:4837965		1.88016	0.00960191		214036_at					-1.74242	0.00237164
219161_s_at	Hs.15159	chemokine-like factor	CKLF	1.87937	0.0105392		235977_at	Hs.21380	LON peptidase N-terminal domain and ring finger 2	LONRF2		-1.74238	0.0161687
232843_s_at	Hs.132599	dedicator of cytokinesis 8	DOCK8	1.87896	0.00217832		227846_at	Hs.37196	G protein-coupled receptor 176	GPR176		-1.74208	0.000640239
212096_s_at	Hs.7946	mitochondrial tumor suppressor 1	MTUS1	1.87831	0.0166047		1564630_at	Hs.621232	endothelin 1	EDN1		-1.7411	0.000716031
208253_at	Hs.447899	sialic acid binding Ig-like lectin 8	SIGLEC8	1.87823	0.032433		235128_at	Hs.591256	synaptopodin	SYNPO		-1.74032	0.00426732
217746_s_at	Hs.475896	programmed cell death 6 interacting protein	PDCD6IP	1.87686	0.0202404		230849_at	Hs.416139	CDNA FLJ37441 fis, clone BRAWH2006543			-1.7399	0.00554172
239822_at	Hs.448989	CDNA clone IMAGE:4816129		1.87548	0.00944239		212959_s_at	Hs.46850	N-acetylglucosamine-1-phosphate transferase, alpha and beta subunits	GNPTAB		-1.73788	0.00400069
202087_s_at	Hs.418123	cathepsin L	CTSL	1.87455	0.00134274		243742_at					-1.73763	0.00385326
225442_at	Hs.591469	Discoidin domain receptor family, member 2	DDR2	1.87422	0.0036241		205948_at	Hs.526879	protein tyrosine phosphatase, receptor type, T	PTPRT		-1.73728	0.00586834
200742_s_at	Hs.523454	tripeptidyl peptidase I	TPP1	1.87403	0.0294285		229254_at	Hs.567714	major facilitator superfamily domain containing 4	MFSD4		-1.73675	0.0495143
204733_at	Hs.79361	kallikrein-related peptidase 6	KLK6	1.87265	0.0351817		230287_at	Hs.474397	RUN and TBC1 domain containing 2	RUTBC2		-1.73674	0.0190406
210644_s_at	Hs.572535	leukocyte-associated immunoglobulin-like receptor 1	LAIR1	1.87179	0.0104203		205454_at	Hs.632391	hippocalcin	HPCA		-1.73508	0.0106915
208146_s_at	Hs.233389	carboxypeptidase, vitellogenic-like	CPVL	1.87105	0.0323784		1558387_at	Hs.491856	Hypothetical protein LOC643763	FLJ39198		-1.73406	0.0469386
203133_at	Hs.191887	Sec61 beta subunit	SEC61B	1.86996	0.0399347		226507_at	Hs.435714	p21/Cdc42/Rac1-activated kinase 1 (STE20 homolog, yeast)	PAK1		-1.73367	0.0226499
204924_at	Hs.519033	toll-like receptor 2	TLR2	1.86906	0.00221092		221868_at	Hs.416735	KIAA1155 protein	KIAA1155		-1.73317	0.00401577
231084_at	Hs.288927	chromosome 10 open reading frame 79	C10orf79	1.86833	0.013516		227126_at	Hs.594755	Transcribed locus			-1.72948	0.0484338
243792_x_at	Hs.436142	Protein tyrosine phosphatase, non-receptor type 13	PTPN13	1.86635	0.0457637		206552_s_at	Hs.2563	tachykinin, precursor 1	TAC1		-1.72903	0.0345104
230550_at	Hs.523702	membrane-spanning 4-domains, subfamily A, member 6A	MS4A6A	1.86588	0.00122153		212551_at	Hs.132902	CAP, adenylate cyclase-associated protein, 2 (yeast)	CAP2		-1.72838	0.0313952
201160_s_at	Hs.221889	cold shock domain protein A	CSDA	1.86454	0.0267803		201026_at	Hs.158688	eukaryotic translation initiation factor 5B	EIF5B		-1.72754	0.00656065
210889_s_at	Hs.352642	Fc fragment of IgG, low affinity IIb, receptor (CD32)	FCGR2B	1.86432	0.0369334		205414_s_at	Hs.499758	KIAA0672 gene product	KIAA0672		-1.72596	0.0119852
212687_at	Hs.597715	LIM and senescent cell antigen-like domains 1	LIMS1	1.86398	0.0276918		213997_at		KIAA0574 protein	KIAA0574		-1.7253	0.0122263
225564_at	Hs.131017	spermatogenesis associated 13	SPATA13	1.86387	0.00959938		204505_s_at	Hs.106124	erythrocyte membrane protein band 4.9 (dematin)	EPB49		-1.72437	0.00117159
207414_s_at	Hs.498494	proprotein convertase subtilisin/kexin type 6	PCSK6	1.86189	0.0132631		235468_at	Hs.135229	Transcribed locus			-1.72378	0.0263901
211596_s_at	Hs.518055	leucine-rich repeats and immunoglobulin-like domains 1	LRIG1	1.86143	0.0424875		230596_at	Hs.13281	CDNA FLJ39261 fis, clone OCBBF2009391			-1.72276	0.0191953
217168_s_at	Hs.146393	homocysteine-inducible, endoplasmic reticulum stress-inducible member 1	HERPUD1	1.85964	0.0137741		227550_at	Hs.388347	hypothetical protein LOC143381	LOC143381		-1.72242	0.00900703
212100_s_at	Hs.505802	polymerase (DNA-directed), delta interacting protein 3	POLDIP3	1.8586	0.00112816		215736_at					-1.72225	0.0014626
207857_at		leukocyte immunoglobulin-like receptor, subfamily A (with TM domain), member 2	LILRA2	1.85775	0.000150378		207235_s_at	Hs.147361	glutamate receptor, metabotropic 5	GRM5		-1.72146	0.0066721
219725_at	Hs.435295	triggering receptor expressed on myeloid cells 2	TREM2	1.85668	0.0116104		214596_at					-1.72096	0.00476799
216598_s_at	Hs.303649	chemokine (C-C motif) ligand 2	CCL2	1.8563	0.0428344		207276_at	Hs.571748	cerebellar degeneration-related protein 1, 34kDa	CDR1		-1.72086	0.0126079
200677_at	Hs.474010	pituitary tumor-transforming 1 interacting protein	PTTG1IP	1.85482	0.00289056		226826_at	Hs.23648	CDNA FLJ30735 fis, clone FEBRA2000228			-1.71966	0.0287058
205206_at	Hs.521869	Kallmann syndrome 1 sequence	KAL1	1.85478	0.00520043		229245_at	Hs.253146	pleckstrin homology domain containing, family A member 6	PLEKHA6		-1.71932	0.0445003
200736_s_at	Hs.76686	glutathione peroxidase 1	GPX1	1.85464	0.00161278		33767_at	Hs.198760	neurofilament, heavy polypeptide 200kDa	NEFH		-1.71702	0.00712456
223395_at	Hs.477015	ABI gene family, member 3 (NESH) binding protein	ABI3BP	1.85402	0.0137221		229294_at	Hs.592068	junctophilin 3	JPH3		-1.71679	0.0178195
212400_at	Hs.568044	family with sequence similarity 102, member A	FAM102A	1.85334	0.00867152		215716_s_at	Hs.506276	ATPase, Ca++ transporting, plasma membrane 1	ATP2B1		-1.7164	0.0127836
208779_x_at	Hs.631988	discoidin domain receptor family, member 1	DDR1	1.8522	0.00556072		205257_s_at	Hs.592182	amphiphysin (Stiff-Man syndrome with breast cancer 128kDa autoantigen)	AMPH		-1.71625	0.0193444
204881_s_at	Hs.304249	UDP-glucose ceramide glucosyltransferase	UGCG	1.85215	0.00664331		1552767_a_at	Hs.385956	heparan sulfate 6-O-sulfotransferase 2	HS6ST2		-1.71612	0.00290013
214096_s_at	Hs.75069	serine hydroxymethyltransferase 2 (mitochondrial)	SHMT2	1.85209	0.0118818		206275_s_at	Hs.501928	microtubule associated monoxygenase, calponin and LIM domain containing 2	MICAL2		-1.71541	0.00707133
203822_s_at	Hs.596713	E74-like factor 2 (ets domain transcription factor)	ELF2	1.85086	0.00518248		214255_at	Hs.128041	ATPase, Class V, type 10A	ATP10A		-1.71361	0.0045852
217436_x_at		hypothetical protein LOC730399	LOC730399	1.85021	0.000393681		210471_s_at	Hs.157818	potassium voltage-gated channel, shaker-related subfamily, beta member 1	KCNAB1		-1.71345	0.0331018
228581_at	Hs.408960	potassium inwardly-rectifying channel, subfamily J, member 10	KCNJ10	1.84803	0.0130017		1555495_a_at	Hs.371372	serologically defined colon cancer antigen 10	SDCCAG10		-1.71267	0.0269841
235535_x_at	Hs.203772	FSHD region gene 1	FRG1	1.84726	0.0244935		228821_at	Hs.98265	ST6 beta-galactosamide alpha-2,6-sialyltranferase 2	ST6GAL2		-1.71027	0.0194341
222496_s_at	Hs.518727	RNA-binding protein	FLJ20273	1.84718	0.0010592		230231_at	Hs.651318	CDNA: FLJ23131 fis, clone LNG08502			-1.70873	0.020647
213017_at	Hs.397978	abhydrolase domain containing 3	ABHD3	1.84611	0.0414257		204604_at	Hs.430742	PFTAIRE protein kinase 1	PFTK1		-1.70788	0.0246585
203400_s_at	Hs.518267	transferrin	TF	1.84451	0.0147374		229793_at	Hs.282795	N-acylsphingosine amidohydrolase (non-lysosomal ceramidase) 2B like	RP11-564C4.1		-1.70773	0.000363472
211075_s_at	Hs.446414	CD47 molecule /// CD47 molecule	CD47	1.84332	0.037295		202524_s_at	Hs.523009	sparc/osteonectin, cwcv and kazal-like domains proteoglycan (testican) 2	SPOCK2		-1.70744	0.0201527
222646_s_at	Hs.592304	ERO1-like (S. cerevisiae)	ERO1L	1.84332	0.0225423		227001_at	Hs.309489	NIPA-like domain containing 2	NPAL2		-1.70644	0.0240017
201564_s_at	Hs.118400	fascin homolog 1, actin-bundling protein (Strongylocentrotus purpuratus)	FSCN1	1.84322	0.00248142		1560411_at	Hs.459842	Ataxin 2-binding protein 1	A2BP1		-1.70468	0.000974574
202054_s_at	Hs.499886	aldehyde dehydrogenase 3 family, member A2	ALDH3A2	1.84132	0.00664875		1569886_a_at	Hs.437743	galactosidase, beta 1 like 3	GLB1L3		-1.70322	0.0034456
223358_s_at	Hs.527119	CDNA FLJ33024 fis, clone THYMU1000532		1.83892	0.0186878		221558_s_at	Hs.555947	lymphoid enhancer-binding factor 1	LEF1		-1.70305	0.040201
201180_s_at	Hs.73799	guanine nucleotide binding protein, alpha inhibiting activity polypeptide 3	GNAI3	1.83879	0.00101757		206655_s_at	Hs.283743	glycoprotein Ib (platelet), beta polypeptide /// septin 5	GP1BB /// SEPT5		-1.70207	0.00262295
228707_at	Hs.183617	claudin 23	CLDN23	1.83799	0.00426927		214761_at	Hs.530930	zinc finger protein 423	ZNF423		-1.70041	0.00633203
202016_at	Hs.270978	mesoderm specific transcript homolog (mouse)	MEST	1.83517	0.0190258		204530_s_at	Hs.491805	thymus high mobility group box protein TOX	TOX		-1.70029	0.000481116
218313_s_at	Hs.127407	UDP-N-acetyl-alpha-D-galactosamine	GALNT7	1.83486	0.00791471		228760_at	Hs.648465	splicing factor, arginine/serine-rich 2B	SFRS2B		-1.6947	0.00708259
221253_s_at	Hs.150837	thioredoxin domain containing 5	TXNDC5	1.83058	0.00127899		236457_at	Hs.103156	Full length insert cDNA clone ZD45E09			-1.69439	0.00207238
226344_at	Hs.496512	zinc finger, matrin type 1	ZMAT1	1.83042	0.0356116		1555310_a_at	Hs.513645	p21(CDKN1A)-activated kinase 6	PAK6		-1.69364	0.00396467
206171_at	Hs.281342	adenosine A3 receptor	ADORA3	1.83006	0.0266048		210231_x_at	Hs.436687	SET translocation (myeloid leukemia-associated)	SET		-1.69205	0.0100361
203379_at	Hs.149957	ribosomal protein S6 kinase, 90kDa, polypeptide 1	RPS6KA1	1.82819	0.00405346		204546_at	Hs.301658	KIAA0513	KIAA0513		-1.69133	0.0194611
229391_s_at	Hs.381220	hypothetical protein LOC441168	RP1-93H18.5	1.82782	0.000965066		239738_at	Hs.86603	dachshund homolog 2 (Drosophila)	DACH2		-1.69116	0.0486762
200766_at	Hs.121575	cathepsin D	CTSD	1.82641	9.92993e-05		228436_at	Hs.153521	potassium voltage-gated channel, Shaw-related subfamily, member 4	KCNC4		-1.69046	0.00137383
201666_at	Hs.522632	TIMP metallopeptidase inhibitor 1	TIMP1	1.82532	0.0244854		1553538_s_at					-1.68947	0.0176804
218254_s_at	Hs.432984	SAR1 gene homolog B (S. cerevisiae)	SAR1B	1.82388	0.0384436		221901_at	Hs.6829	KIAA1644 protein	KIAA1644		-1.68911	0.0119467
214574_x_at	Hs.436066	leukocyte specific transcript 1	LST1	1.8232	0.00797027		219387_at	Hs.292925	KIAA1212	KIAA1212		-1.68891	0.0349928
225710_at	Hs.173030	CDNA FLJ34013 fis, clone FCBBF2002111		1.82283	0.00197804		214376_at	Hs.13438	Clone 24626 mRNA sequence			-1.6876	0.0109553
201762_s_at	Hs.434081	proteasome (prosome, macropain) activator subunit 2 (PA28 beta)	PSME2	1.82216	2.70137e-06		226069_at	Hs.524348	prickle homolog 1 (Drosophila)	PRICKLE1		-1.6865	0.0487422
232024_at	Hs.647071	GTPase, IMAP family member 2	GIMAP2	1.82134	0.003907		201024_x_at	Hs.158688	eukaryotic translation initiation factor 5B	EIF5B		-1.68523	0.0301598
218400_at	Hs.528634	2'-5'-oligoadenylate synthetase 3, 100kDa	OAS3	1.82104	0.00104563		240236_at	Hs.25131	Transcribed locus			-1.68467	0.0432719
226362_at	Hs.202179	Small EDRK-rich factor 1A (telomeric)	SERF1A	1.82083	0.00286035		230644_at	Hs.136893	leucine rich repeat and fibronectin type III domain containing 5	LRFN5		-1.68434	0.011376
236211_at	Hs.50925	Transcribed locus		1.82072	0.014547		206381_at	Hs.93485	sodium channel, voltage-gated, type II, alpha 2	SCN2A2		-1.68418	0.00376555
208885_at	Hs.381099	lymphocyte cytosolic protein 1 (L-plastin)	LCP1	1.81877	0.00682812		226766_at	Hs.13305	roundabout, axon guidance receptor, homolog 2 (Drosophila)	ROBO2		-1.68393	0.012905
226850_at	Hs.588682	sulfatase modifying factor 1	SUMF1	1.81792	0.0117182		209767_s_at	Hs.283743	glycoprotein Ib (platelet), beta polypeptide /// septin 5	GP1BB /// SEPT5		-1.68379	0.00477821
230036_at	Hs.489118	sterile alpha motif domain containing 9-like	SAMD9L	1.81696	0.00414052		207323_s_at	Hs.551713	myelin basic protein	MBP		-1.68296	0.00722143
211836_s_at	Hs.141308	myelin oligodendrocyte glycoprotein	MOG	1.81622	0.0159422		1566967_at	Hs.323308	Sprouty homolog 4 (Drosophila)	SPRY4		-1.68272	0.0407425
215318_at		hypothetical gene CG012	CG012	1.81553	0.0215314		207366_at	Hs.117780	potassium voltage-gated channel, delayed-rectifier, subfamily S, member 1	KCNS1		-1.68101	0.0115626
204912_at	Hs.504035	interleukin 10 receptor, alpha	IL10RA	1.8152	0.028775		212221_x_at	Hs.460960	iduronate 2-sulfatase (Hunter syndrome)	IDS		-1.67789	0.0193413
222662_at	Hs.595261	hypothetical protein LOC286044	LOC286044	1.81477	0.00802633		229286_at	Hs.8453	melanoma antigen family E, 1	MAGEE1		-1.67764	0.00062221
206295_at	Hs.83077	interleukin 18 (interferon-gamma-inducing factor)	IL18	1.81464	0.0128849		229406_at	Hs.625992	Hypothetical protein LOC146713	LOC146713		-1.67708	0.00134993
57163_at	Hs.25597	elongation of very long chain fatty acids (FEN1/Elo2, SUR4/Elo3, yeast)-like 1	ELOVL1	1.81461	0.0142226		204000_at	Hs.155090	guanine nucleotide binding protein (G protein), beta 5	GNB5		-1.67603	0.00319967
203695_s_at	Hs.520708	deafness, autosomal dominant 5	DFNA5	1.81444	0.00266942		217509_x_at	Hs.367799	glutamate receptor, ionotropic, kainate 5	GRIK5		-1.6747	0.00618576
213136_at	Hs.123352	protein tyrosine phosphatase, non-receptor type 2	PTPN2	1.81384	0.0265302		213745_at	Hs.501127	attractin-like 1	ATRNL1		-1.67406	0.00942048
208959_s_at	Hs.591899	thioredoxin domain containing 4 (endoplasmic reticulum)	TXNDC4	1.8133	0.00148054		232181_at	Hs.483816	hypothetical protein LOC153346	LOC153346		-1.67378	0.0198754
212334_at	Hs.334534	glucosamine (N-acetyl)-6-sulfatase (Sanfilippo disease IIID)	GNS	1.81208	0.00712608		232351_at	Hs.561815	Staufen, RNA binding protein, homolog 2 (Drosophila)	STAU2		-1.67277	0.000231696
225356_at	Hs.507978	Transcribed locus		1.81201	0.023798		226718_at	Hs.12264	adhesion molecule with Ig-like domain 1	AMIGO1		-1.67273	0.0290495
203504_s_at	Hs.429294	ATP-binding cassette, sub-family A (ABC1), member 1	ABCA1	1.81	0.00813088		238929_at	Hs.648465	splicing factor, arginine/serine-rich 2B	SFRS2B		-1.67253	0.0221082
240419_at	Hs.44424	solute carrier family 6, member 15	SLC6A15	1.80517	0.00059602		229309_at	Hs.642658	adrenergic, beta-1-, receptor	ADRB1		-1.67111	0.0410252
225851_at	Hs.632345	farnesyltransferase, CAAX box, beta	FNTB	1.80481	0.0187132		209914_s_at	Hs.637685	neurexin 1	NRXN1		-1.67058	0.00547462
201999_s_at	Hs.445999	dynein, light chain, Tctex-type 1	DYNLT1	1.80456	0.00153854		227708_at	Hs.586423	eukaryotic translation elongation factor 1 alpha 1	EEF1A1		-1.6703	0.0398116
213294_at	Hs.546523	Full-length cDNA clone CS0DK002YF13		1.80368	0.0149456		213411_at	Hs.592567	MRNA; cDNA DKFZp434E0528 (from clone DKFZp434E0528)			-1.67026	0.0430006
244261_at	Hs.221375	interleukin 28 receptor, alpha (interferon, lambda receptor)	IL28RA	1.80352	0.000363618		213993_at	Hs.643864	spondin 1, extracellular matrix protein	SPON1		-1.66987	0.0280083
236517_at	Hs.438709	multiple EGF-like-domains 10	MEGF10	1.80182	0.0375683		224763_at	Hs.80545	Ribosomal protein L37	RPL37		-1.66914	0.0282346
218035_s_at	Hs.518727	RNA-binding protein	FLJ20273	1.80087	0.000529703		234166_at	Hs.22543	Ubiquitin protein ligase E3A	UBE3A		-1.66766	0.0185341
215078_at	Hs.487046	superoxide dismutase 2, mitochondrial	SOD2	1.79985	0.0203993		203700_s_at	Hs.202354	deiodinase, iodothyronine, type II	DIO2		-1.66737	0.0363673
227462_at	Hs.482910	endoplasmic reticulum aminopeptidase 2	ERAP2	1.79699	0.0018316		204889_s_at	Hs.159368	neuralized homolog (Drosophila)	NEURL		-1.66723	0.0170447
204900_x_at	Hs.591715	Sin3A-associated protein, 30kDa	SAP30	1.79661	0.0139724		229315_at	Hs.648496	Transcribed locus			-1.66722	0.00102048
202727_s_at	Hs.520414	interferon gamma receptor 1	IFNGR1	1.7961	0.00523859		220858_at	Hs.481342	sorbin and SH3 domain containing 2	SORBS2		-1.66643	0.00502549
209069_s_at	Hs.180877	H3 histone, family 3B (H3.3B)	H3F3B	1.79438	0.0125544		231798_at	Hs.248201	Noggin	NOG		-1.66621	0.0129168
204513_s_at	Hs.304578	engulfment and cell motility 1	ELMO1	1.79437	0.00742196		225531_at	Hs.11108	Cdk5 and Abl enzyme substrate 1	CABLES1		-1.66602	0.0308479
231227_at	Hs.643085	Wingless-type MMTV integration site family, member 5A	WNT5A	1.79412	0.0116254		220166_at	Hs.274579	cyclin M1	CNNM1		-1.66176	0.00204979
242919_at	Hs.646389	zinc finger protein 253	ZNF253	1.79406	0.0118507		225155_at	Hs.292457	small nucleolar RNA host gene (non-protein coding) 5	SNHG5		-1.66116	0.0149654
223240_at	Hs.76917	F-box protein 8	FBXO8	1.79392	0.00823679		232975_at	Hs.283315	HLA complex group 18	HCG18		-1.66111	0.0119005
210218_s_at	Hs.369056	SP100 nuclear antigen	SP100	1.79363	0.00103526		227453_at	Hs.164502	unc-13 homolog A (C. elegans)	UNC13A		-1.66009	0.00512604
203455_s_at	Hs.28491	spermidine/spermine N1-acetyltransferase 1	SAT1	1.79352	0.0125373		214998_at	Hs.468878	AP2 associated kinase 1	AAK1		-1.65986	0.0316423
225639_at	Hs.200770	src kinase associated phosphoprotein 2	SKAP2	1.79335	0.00337516		217137_x_at	Hs.540336	Kpni repeat mrna (cdna clone pcd-kpni-8), 3' end			-1.65972	0.0286884
225032_at	Hs.159430	fibronectin type III domain containing 3B	FNDC3B	1.79137	0.00123877		208740_at	Hs.524899	Sin3A-associated protein, 18kDa	SAP18		-1.65899	0.000454648
213856_at	Hs.446414	CD47 molecule	CD47	1.79108	0.00705636		232662_x_at	Hs.500333	Chromosome 10 open reading frame 58	C10orf58		-1.65866	0.00237444
1566342_at	Hs.645564	Transcribed locus		1.79075	0.00252177		229573_at	Hs.77578	ubiquitin specific peptidase 9, X-linked	USP9X		-1.65823	0.0349889
226885_at	Hs.12876	Transcribed locus		1.78937	0.0371509		242835_s_at	Hs.445482	Hypothetical protein LOC728730	LOC728730		-1.65743	0.00440234
201317_s_at	Hs.333786	proteasome (prosome, macropain) subunit, alpha type, 2	PSMA2	1.78899	0.0163316		204037_at	Hs.126667	endothelial differentiation, lysophosphatidic acid G-protein-coupled receptor, 2	EDG2		-1.65626	0.00348331
203593_at	Hs.485518	CD2-associated protein	CD2AP	1.78777	0.0203179		235110_at	Hs.502775	HRAS-like suppressor 3	HRASLS3		-1.65589	0.00574211
213474_at	Hs.546627	Potassium channel tetramerisation domain containing 7	KCTD7	1.78769	0.00459967		213793_s_at	Hs.591761	homer homolog 1 (Drosophila)	HOMER1		-1.6553	0.0284193
210253_at	Hs.90753	HIV-1 Tat interactive protein 2, 30kDa	HTATIP2	1.78756	0.00168521		214781_at					-1.65472	0.00634428
230263_s_at	Hs.195403	dedicator of cytokinesis 5	DOCK5	1.7873	0.0356685		230932_at	Hs.8038	Transcribed locus			-1.65459	0.0338614
204567_s_at	Hs.124649	ATP-binding cassette, sub-family G (WHITE), member 1	ABCG1	1.78681	0.0179498		236468_at	Hs.616436	CDNA FLJ37467 fis, clone BRAWH2011920			-1.65339	0.000341912
201631_s_at	Hs.591785	immediate early response 3	IER3	1.78585	0.00243896		209505_at	Hs.519445	Nuclear receptor subfamily 2, group F, member 1	NR2F1		-1.65292	0.00373591
203991_s_at	Hs.522616	ubiquitously transcribed tetratricopeptide repeat, X chromosome	UTX	1.78557	0.0119198		206152_at	Hs.302435	centaurin, gamma 1	CENTG1		-1.65289	0.0287777
201530_x_at	Hs.129673	eukaryotic translation initiation factor 4A, isoform 1	EIF4A1	1.78531	0.000371132		208797_s_at		golgi autoantigen, golgin subfamily a, 8B	GOLGA8B		-1.65258	0.016778
228557_at	Hs.128279	L(3)mbt-like 4 (Drosophila)	L3MBTL4	1.78504	0.000328011		243139_at	Hs.646953	Synaptic vesicle glycoprotein 2C	SV2C		-1.65163	0.0210577
38671_at	Hs.301685	plexin D1	PLXND1	1.78469	0.00638042		1557961_s_at	Hs.444957	hypothetical protein LOC100127983	LOC100127983		-1.65161	0.0188821
209183_s_at	Hs.93675	chromosome 10 open reading frame 10	C10orf10	1.78403	0.00692826		224604_at	Hs.173705	HCV F-transactivated protein 1	LOC401152		-1.65111	0.000308182
232231_at	Hs.535845	runt-related transcription factor 2	RUNX2	1.7836	0.0278319		229070_at	Hs.126409	chromosome 6 open reading frame 105	C6orf105		-1.65106	0.0154265
221581_s_at	Hs.647049	linker for activation of T cells family, member 2	LAT2	1.78323	0.00719923		237187_at	Hs.610726	Transcribed locus, strongly similar to XP_509406.1			-1.65086	0.00379083
230207_s_at	Hs.195403	Dedicator of cytokinesis 5	DOCK5	1.78202	0.0327912		207789_s_at	Hs.490684	dipeptidyl-peptidase 6	DPP6		-1.6489	0.0121415
217552_x_at	Hs.334019	complement component (3b/4b) receptor 1 (Knops blood group)	CR1	1.78115	0.0226243		1560741_at	Hs.564847	small nuclear ribonucleoprotein polypeptide N	SNRPN		-1.64839	0.00390289
218117_at	Hs.474949	ring-box 1	RBX1	1.78114	0.00716669		228063_s_at	Hs.12554	nucleosome assembly protein 1-like 5	NAP1L5		-1.64831	0.00555736
210611_s_at	Hs.643454	dystrobrevin, alpha	DTNA	1.77835	0.00683614		208850_s_at	Hs.651190	Thy-1 cell surface antigen	THY1		-1.64593	0.00691944
204490_s_at	Hs.502328	CD44 molecule (Indian blood group)	CD44	1.77835	0.0146718		210814_at	Hs.150981	transient receptor potential cation channel, subfamily C, member 3	TRPC3		-1.64446	0.0173509
214684_at	Hs.268675	MADS box transcription enhancer factor 2, polypeptide A	MEF2A	1.77833	0.00601459		205825_at	Hs.78977	proprotein convertase subtilisin/kexin type 1	PCSK1		-1.64422	0.0458515
230015_at	Hs.634380	progressive rod-cone degeneration	PRCD	1.77754	0.0063943		216920_s_at	Hs.534032	T cell receptor gamma constant 2	TRGC2		-1.64204	0.0477555
1569827_at	Hs.38032	ATG7 autophagy related 7 homolog (S. cerevisiae)	ATG7	1.77698	0.000784548		229463_at	Hs.494312	neurotrophic tyrosine kinase, receptor, type 2	NTRK2		-1.64145	0.0149154
211038_s_at	Hs.309403	ciliary rootlet coiled-coil, rootletin	CROCC	1.7761	0.0403385		229803_s_at	Hs.597332	Transcribed locus			-1.63961	0.00152691
232523_at	Hs.438709	multiple EGF-like-domains 10	MEGF10	1.77521	0.0163856		225809_at	Hs.105460	DKFZP564O0823 protein	DKFZP564O0823		-1.63954	0.00984469
231823_s_at	Hs.285666	SH3 and PX domains 2B	SH3PXD2B	1.77481	0.00393699		226959_at	Hs.600547	calcium/calmodulin-dependent protein kinase ID	CAMK1D		-1.63874	0.028494
212503_s_at	Hs.432397	DIP2 disco-interacting protein 2 homolog C (Drosophila)	DIP2C	1.77443	0.00306379		225041_at	Hs.269654	M-phase phosphoprotein, mpp8	HSMPP8		-1.63804	0.0405595
201400_at	Hs.82793	proteasome (prosome, macropain) subunit, beta type, 3	PSMB3	1.7713	3.02499e-05		228120_at	Hs.22867	Eukaryotic translation initiation factor 2C, 1	EIF2C1		-1.63785	0.0265375
228485_s_at	Hs.573495	solute carrier family 44, member 1	SLC44A1	1.7704	0.0136647		224110_at	Hs.25377	ATP-binding cassette, sub-family A (ABC1), member 10	ABCA10		-1.63699	0.0263371
213086_s_at	Hs.529862	casein kinase 1, alpha 1	CSNK1A1	1.77023	0.0300863		204287_at	Hs.216226	synaptogyrin 1	SYNGR1		-1.63668	0.0282621
204415_at	Hs.523847	interferon, alpha-inducible protein 6	IFI6	1.76983	0.00219295		227996_at	Hs.403917	FERM, RhoGEF (ARHGEF) and pleckstrin domain protein 1 (chondrocyte-derived)	FARP1		-1.63601	0.0102337
218379_at	Hs.533736	RNA binding motif protein 7	RBM7	1.76702	0.00564264		241807_x_at	Hs.12698	Transcribed locus			-1.63481	0.0213398
221477_s_at		hypothetical protein MGC5618	MGC5618	1.76638	0.0310337		226210_s_at	Hs.525589	maternally expressed 3	MEG3		-1.63451	0.0184311
224918_x_at	Hs.389700	microsomal glutathione S-transferase 1	MGST1	1.76525	0.0347991		214803_at	Hs.124776	MRNA; cDNA DKFZp564N1116 (from clone DKFZp564N1116)			-1.63445	0.0152772
212646_at	Hs.98910	raftlin, lipid raft linker 1	RFTN1	1.76515	0.0119216		244217_at	Hs.459842	Ataxin 2-binding protein 1	A2BP1		-1.63205	0.00946859
220026_at	Hs.567422	chloride channel, calcium activated, family member 4	CLCA4	1.76511	0.0268709		226420_at	Hs.554762	ecotropic viral integration site 1	EVI1		-1.63201	0.0210597
231179_at	Hs.17253	inositol hexaphosphate kinase 3	IHPK3	1.76494	0.0303829		206702_at	Hs.89640	TEK tyrosine kinase, endothelial	TEK		-1.63171	0.00457907
209835_x_at	Hs.502328	CD44 molecule (Indian blood group)	CD44	1.76493	0.016729		219236_at	Hs.235873	progestin and adipoQ receptor family member VI	PAQR6		-1.6291	0.0167205
202076_at	Hs.503704	baculoviral IAP repeat-containing 2	BIRC2	1.7647	0.0338271		222891_s_at	Hs.370549	B-cell CLL/lymphoma 11A (zinc finger protein)	BCL11A		-1.62748	0.0324779
204597_x_at	Hs.25590	stanniocalcin 1	STC1	1.76453	0.0480405		235781_at	Hs.495522	calcium channel, voltage-dependent, L type, alpha 1B subunit	CACNA1B		-1.62741	0.00441764
219540_at	Hs.460645	zinc finger protein 267	ZNF267	1.76439	0.000137106		243357_at	Hs.146542	neuronal growth regulator 1	NEGR1		-1.62671	0.0391893
208699_x_at	Hs.89643	transketolase (Wernicke-Korsakoff syndrome)	TKT	1.76364	0.0051665		1562292_at	Hs.567889	ankyrin repeat domain 30B	ANKRD30B		-1.62599	0.027564
203282_at	Hs.436062	glucan (1,4-alpha-), branching enzyme 1	GBE1	1.76351	0.0120039		229822_at	Hs.437857	Transcribed locus			-1.62492	0.00153129
219716_at	Hs.257352	apolipoprotein L, 6	APOL6	1.76295	0.00331049		229202_at	Hs.598463	Transcribed locus			-1.62418	0.00703735
202239_at	Hs.591227	poly (ADP-ribose) polymerase family, member 4	PARP4	1.76269	0.0185232		231355_at	Hs.633373	CDNA FLJ30598 fis, clone BRAWH2009263			-1.62313	0.00199783
225929_s_at	Hs.195642	chromosome 17 open reading frame 27	C17orf27	1.76265	0.00278856		223550_s_at	Hs.463466	carbonic anhydrase X	CA10		-1.62226	0.0149572
240065_at	Hs.276287	family with sequence similarity 81, member B	FAM81B	1.76101	0.0381962		1559696_at	Hs.269011	Full length insert cDNA clone YW24B11			-1.62222	0.0467243
208296_x_at	Hs.271955	tumor necrosis factor, alpha-induced protein 8	TNFAIP8	1.75975	0.000504209		200630_x_at	Hs.436687	SET translocation (myeloid leukemia-associated)	SET		-1.62128	0.00629831
208700_s_at	Hs.89643	transketolase (Wernicke-Korsakoff syndrome)	TKT	1.7596	0.00219426		230076_at	Hs.183983	PITPNM family member 3	PITPNM3		-1.62102	0.0127399
219882_at	Hs.445826	tubulin tyrosine ligase-like family, member 7	TTLL7	1.75841	0.0188135		205818_at	Hs.532316	deleted in bladder cancer 1	DBC1		-1.62066	0.00457725
204112_s_at	Hs.42151	histamine N-methyltransferase	HNMT	1.75717	0.0029233		1559760_at	Hs.559409	hypothetical gene supported by BC036933	LOC401220		-1.62058	0.00679239
202350_s_at	Hs.189445	matrilin 2	MATN2	1.75635	0.0314188		221217_s_at	Hs.459842	ataxin 2-binding protein 1	A2BP1		-1.62005	0.0104844
222872_x_at	Hs.591610	oligonucleotide/oligosaccharide-binding fold containing 2A	OBFC2A	1.75446	0.0105767		202395_at	Hs.431279	N-ethylmaleimide-sensitive factor	NSF		-1.61954	0.0392161
216233_at	Hs.504641	CD163 molecule	CD163	1.75441	0.0149606		203911_at	Hs.148178	RAP1 GTPase activating protein	RAP1GAP		-1.61926	0.00713822
217986_s_at	Hs.509140	bromodomain adjacent to zinc finger domain, 1A	BAZ1A	1.75416	0.00265698		204749_at	Hs.21365	nucleosome assembly protein 1-like 3	NAP1L3		-1.61876	0.0239862
208436_s_at	Hs.166120	interferon regulatory factor 7	IRF7	1.75392	0.0022155		214822_at	Hs.495918	family with sequence similarity 5, member B	FAM5B		-1.61866	0.0138419
222058_at				1.75343	0.0153898		208102_s_at	Hs.154658	pleckstrin and Sec7 domain containing	PSD		-1.61854	0.0191911
223553_s_at	Hs.153343	docking protein 3	DOK3	1.75243	0.00327741		203608_at	Hs.371723	aldehyde dehydrogenase 5 family, member A1	ALDH5A1		-1.61847	0.0266233
232140_at	Hs.231861	CDNA FLJ13474 fis, clone PLACE1003593		1.75091	0.0344083		228955_at	Hs.280387	Transcribed locus			-1.61826	0.041408
226334_s_at	Hs.558625	AHA1, activator of heat shock 90kDa protein ATPase homolog 2 (yeast)	AHSA2	1.75048	0.0124545		240067_at	Hs.584758	Fibroblast growth factor 12	FGF12		-1.61821	0.00453864
218047_at	Hs.21938	oxysterol binding protein-like 9	OSBPL9	1.74928	0.00548928		202234_s_at	Hs.75231	solute carrier family 16, member 1 (monocarboxylic acid transporter 1)	SLC16A1		-1.61812	0.00299913
208680_at	Hs.180909	peroxiredoxin 1	PRDX1	1.74927	0.000173366		233072_at	Hs.163642	netrin G2	NTNG2		-1.61779	0.00595667
223194_s_at	Hs.132340	chromosome 6 open reading frame 85	C6orf85	1.74903	0.0177411		232276_at	Hs.171001	heparan sulfate 6-O-sulfotransferase 3	HS6ST3		-1.61617	0.0060189
218092_s_at	Hs.591619	HIV-1 Rev binding protein	HRB	1.74861	0.0132017		235794_at	Hs.121333	myelin-associated oligodendrocyte basic protein	MOBP		-1.61568	0.00159059
228479_at				1.74852	0.000768613		217341_at	Hs.522413	dynamin 1	DNM1		-1.61552	0.000457915
224909_s_at	Hs.153310	phosphatidylinositol 3,4,5-trisphosphate-dependent RAC exchanger 1	PREX1	1.74829	0.040493		216671_x_at	Hs.592357	mucin 8	MUC8		-1.61549	0.00284628
210705_s_at	Hs.370515	tripartite motif-containing 5	TRIM5	1.7473	0.000309113		203069_at	Hs.516153	synaptic vesicle glycoprotein 2A	SV2A		-1.61481	0.019623
212689_s_at	Hs.557425	jumonji domain containing 1A	JMJD1A	1.74723	0.00115954		211994_at	Hs.356604	WNK lysine deficient protein kinase 1	WNK1		-1.61443	0.0482488
228385_at	Hs.497332	DEAD (Asp-Glu-Ala-Asp) box polypeptide 59	DDX59	1.74711	0.0151375		222696_at	Hs.156527	axin 2 (conductin, axil)	AXIN2		-1.61414	0.0179451
219972_s_at	Hs.509499	chromosome 14 open reading frame 135	C14orf135	1.74575	0.0393248		213067_at	Hs.16355	myosin, heavy chain 10, non-muscle	MYH10		-1.61404	0.0222292
200782_at	Hs.480653	annexin A5	ANXA5	1.74506	0.0129223		1553288_a_at	Hs.320086	hypothetical protein FLJ37538	FLJ37538		-1.6138	0.00847813
218802_at	Hs.234149	coiled-coil domain containing 109B	CCDC109B	1.74498	0.00229239		209755_at	Hs.497123	nicotinamide nucleotide adenylyltransferase 2	NMNAT2		-1.61305	0.00202721
229551_x_at	Hs.494557	zinc finger protein 367	ZNF367	1.74448	0.0157579		225746_at	Hs.406788	RAB11 family interacting protein 4 (class II)	RAB11FIP4		-1.61135	0.00298925
212805_at	Hs.262857	KIAA0367	KIAA0367	1.74426	0.0480529		231465_at	Hs.150167	CDNA clone IMAGE:4818531			-1.61112	0.00152919
213839_at	Hs.593760	KIAA0500 protein	KIAA0500	1.74421	0.0119294		243_g_at	Hs.517949	microtubule-associated protein 4	MAP4		-1.61014	0.0153915
211474_s_at	Hs.519523	serpin peptidase inhibitor, clade B (ovalbumin), member 6	SERPINB6	1.74401	0.000546965		1554447_at	Hs.648327	hypothetical LOC554203	LOC554203		-1.60975	0.013426
201236_s_at	Hs.519162	BTG family, member 2	BTG2	1.74193	0.0331977		204260_at	Hs.516874	chromogranin B (secretogranin 1)	CHGB		-1.60904	0.00950622
208620_at	Hs.2853	poly(rC) binding protein 1	PCBP1	1.74176	0.0149626		222918_at	Hs.522736	RAB9B, member RAS oncogene family	RAB9B		-1.609	0.00805871
224739_at	Hs.530381	pim-3 oncogene	PIM3	1.74126	0.0278023		214156_at	Hs.594535	myosin VIIA and Rab interacting protein	MYRIP		-1.60839	0.0458472
210757_x_at	Hs.481980	disabled homolog 2, mitogen-responsive phosphoprotein (Drosophila)	DAB2	1.74061	0.00391502		228376_at	Hs.97469	glycoprotein, alpha-galactosyltransferase 1	GGTA1		-1.60827	0.0233141
218076_s_at	Hs.373793	Rho GTPase activating protein 17	ARHGAP17	1.7404	0.00239031		208321_s_at	Hs.458482	calcium binding protein 1 (calbrain)	CABP1		-1.60767	0.0143157
223646_s_at	Hs.592254	chromosome Y open reading frame 15B	CYorf15B	1.74013	0.00384548		212608_s_at	Hs.592692	AF034176 Human mRNA (Tripodis and Ragoussis)			-1.6073	0.0325709
200629_at	Hs.497599	tryptophanyl-tRNA synthetase	WARS	1.73865	0.00185093		222920_s_at	Hs.33187	KIAA0748	KIAA0748		-1.60671	0.020485
240317_at	Hs.591250	protocadherin beta 4	PCDHB4	1.73846	0.012049		242845_at	Hs.547787	MRNA; cDNA DKFZp564B213 (from clone DKFZp564B213)			-1.60641	0.0181543
203186_s_at	Hs.557609	S100 calcium binding protein A4	S100A4	1.73828	0.00797585		223605_at	Hs.282982	solute carrier family 25 (mitochondrial carrier), member 18	SLC25A18		-1.60435	0.0483896
222212_s_at	Hs.643565	LAG1 homolog, ceramide synthase 2 (S. cerevisiae)	LASS2	1.73824	0.0213856		211483_x_at	Hs.351887	calcium/calmodulin-dependent protein kinase (CaM kinase) II beta	CAMK2B		-1.6035	0.00382199
210844_x_at	Hs.534797	catenin (cadherin-associated protein), alpha 1, 102kDa	CTNNA1	1.73675	0.00555808		201148_s_at	Hs.644633	TIMP metallopeptidase inhibitor 3 (Sorsby fundus dystrophy)	TIMP3		-1.60262	0.0361686
241956_at	Hs.500512	Polycomb group ring finger 5	PCGF5	1.73658	0.0487641		233506_at	Hs.102941	Full length insert cDNA clone ZB81B12			-1.60236	0.0437723
218816_at	Hs.485581	leucine rich repeat containing 1	LRRC1	1.73534	0.0301524		206678_at	Hs.175934	gamma-aminobutyric acid (GABA) A receptor, alpha 1	GABRA1		-1.60186	0.00959891
221808_at	Hs.495704	RAB9, member RAS oncogene family	RAB9	1.73512	0.0256422		216096_s_at	Hs.637685	neurexin 1	NRXN1		-1.60184	0.00896326
225765_at	Hs.482497	CDNA FLJ31107 fis, clone IMR322000152		1.73495	0.00307312		228776_at	Hs.596755	gap junction protein, alpha 7, 45kDa (connexin 45)	GJA7		-1.60081	0.00966554
212723_at	Hs.514505	phosphatidylserine receptor	PTDSR	1.73442	0.0100296		236606_at	Hs.642842	Salvador homolog 1 (Drosophila)	SAV1		-1.60068	0.0443157
200889_s_at	Hs.114033	signal sequence receptor, alpha (translocon-associated protein alpha)	SSR1	1.73365	0.00548539		213666_at	Hs.496666	septin 6	2008-09-06		-1.60034	0.00387945
226621_at				1.73348	0.033162		237858_s_at	Hs.22287	Transcribed locus			-1.60027	0.00856229
213860_x_at	Hs.529862	casein kinase 1, alpha 1	CSNK1A1	1.73246	0.020968		213079_at	Hs.522662	TSR2, 20S rRNA accumulation, homolog (S. cerevisiae)	TSR2		-1.59993	0.0131633
219607_s_at	Hs.325960	membrane-spanning 4-domains, subfamily A, member 4	MS4A4A	1.73234	0.0206871		231489_x_at	Hs.13284	Transcribed locus			-1.59946	0.0289286
201795_at	Hs.435166	lamin B receptor	LBR	1.73234	0.000920797		1556121_at	Hs.645624	CDNA FLJ11689 fis, clone HEMBA1004977			-1.59932	0.000546633
230831_at	Hs.578544	FERM domain containing 5	FRMD5	1.73172	0.035263		238782_at	Hs.387867	CDNA FLJ41633 fis, clone FCBBF3003435			-1.59923	0.0234547
210091_s_at	Hs.643454	dystrobrevin, alpha	DTNA	1.73042	0.0172077		218952_at	Hs.522640	proprotein convertase subtilisin/kexin type 1 inhibitor	PCSK1N		-1.59902	0.000892015
205442_at	Hs.178121	microfibrillar-associated protein 3-like	MFAP3L	1.7303	0.0162651		219498_s_at	Hs.370549	B-cell CLL/lymphoma 11A (zinc finger protein)	BCL11A		-1.59766	0.00317532
219938_s_at	Hs.567384	proline-serine-threonine phosphatase interacting protein 2	PSTPIP2	1.73024	0.0058039		1554636_at					-1.59753	0.00141802
208747_s_at	Hs.458355	complement component 1, s subcomponent	C1S	1.72826	0.00295541		239425_at	Hs.632945	Full length insert cDNA clone ZC34E11			-1.59594	0.0378238
228574_at	Hs.577775	transmembrane and tetratricopeptide repeat containing 2	TMTC2	1.72822	0.0246792		228740_at	Hs.26766	CDNA clone IMAGE:5276765			-1.59417	0.0281394
216044_x_at		family with sequence similarity 69, member A	FAM69A	1.72822	0.028199		41047_at	Hs.522412	chromosome 9 open reading frame 16	C9orf16		-1.59373	0.00177571
1555852_at				1.7279	2.6759e-05		238853_at	Hs.258209	RAB3A interacting protein (rabin3)	RAB3IP		-1.59352	0.0135232
225228_at	Hs.485606	transmembrane protein 77	TMEM77	1.72745	0.0453994		214285_at	Hs.584756	fatty acid binding protein 3, muscle and heart (mammary-derived growth inhibitor)	FABP3		-1.59347	0.0179672
1555852_at				1.72718	0.0441425		226028_at	Hs.524121	roundabout homolog 4, magic roundabout (Drosophila)	ROBO4		-1.59333	5.05687e-05
204410_at	Hs.461178	eukaryotic translation initiation factor 1A, Y-linked	EIF1AY	1.72685	0.00907125		211499_s_at	Hs.57732	mitogen-activated protein kinase 11	MAPK11		-1.59315	0.0105227
1007_s_at	Hs.631988	discoidin domain receptor family, member 1	DDR1	1.72656	0.00922621		220979_s_at	Hs.303609	ST6	ST6GALNAC5		-1.59276	0.0117109
200910_at	Hs.491494	chaperonin containing TCP1, subunit 3 (gamma)	CCT3	1.72617	0.0140902		220145_at	Hs.61271	microtubule-associated protein 9	MAP9		-1.59087	0.00476625
208626_s_at	Hs.514199	vesicle amine transport protein 1 homolog (T. californica)	VAT1	1.72551	0.00257359		215133_s_at	Hs.558746	NY-REN-7 antigen	NY-REN-7		-1.59081	0.00697698
230202_at	Hs.502875	V-rel reticuloendotheliosis viral oncogene homolog A	RELA	1.72457	0.000404815		209956_s_at	Hs.351887	calcium/calmodulin-dependent protein kinase (CaM kinase) II beta	CAMK2B		-1.59009	0.0175812
217823_s_at	Hs.163776	ubiquitin-conjugating enzyme E2, J1 (UBC6 homolog, yeast)	UBE2J1	1.72267	0.0129659		1553998_at	Hs.558685	DMRT-like family C1	DMRTC1		-1.59002	0.00668047
210042_s_at	Hs.252549	cathepsin Z	CTSZ	1.72247	0.00766673		215321_at	Hs.411488	Rap2-binding protein 9	RPIB9		-1.58996	4.05086e-05
221491_x_at	Hs.612586	major histocompatibility complex, class II, DR beta 1	HLA-DRB1	1.72188	0.0331044		232297_at	Hs.633187	CDNA FLJ11313 fis, clone PLACE1010106, highly similar to Homo sapiens mRNA			-1.58947	0.0392781
225539_at	Hs.434947	zinc finger protein 295	ZNF295	1.72122	0.0172569		1566867_at	Hs.459842	Ataxin 2-binding protein 1	A2BP1		-1.58856	0.0130676
210907_s_at	Hs.478150	programmed cell death 10	PDCD10	1.72027	0.0235623		233764_s_at	Hs.480712	La ribonucleoprotein domain family, member 2	LARP2		-1.58842	0.0118909
200620_at	Hs.523262	transmembrane protein 59	TMEM59	1.7189	0.044112		243951_at	Hs.489033	ATP-binding cassette, sub-family B (MDR/TAP), member 1	ABCB1		-1.58823	0.000326406
243610_at	Hs.444459	chromosome 9 open reading frame 135	C9orf135	1.71817	0.0194848		229002_at	Hs.495480	family with sequence similarity 69, member B	FAM69B		-1.58699	0.0145159
209091_s_at	Hs.136309	SH3-domain GRB2-like endophilin B1	SH3GLB1	1.71739	0.00444753		206730_at	Hs.377070	glutamate receptor, ionotrophic, AMPA 3	GRIA3		-1.58695	0.00733588
235190_at	Hs.643483	Calmodulin 2 (phosphorylase kinase, delta)	CALM2	1.71605	0.0300094		235375_x_at	Hs.631572	tetratricopeptide repeat domain 9B	TTC9B		-1.58685	0.016438
221646_s_at		zinc finger, DHHC-type containing 11	ZDHHC11	1.7148	0.0366296		202022_at	Hs.155247	aldolase C, fructose-bisphosphate	ALDOC		-1.58667	0.0242858
1565162_s_at	Hs.389700	microsomal glutathione S-transferase 1	MGST1	1.71423	0.025933		219389_at	Hs.497841	sushi domain containing 4	SUSD4		-1.58504	0.00207571
242708_at	Hs.164682	Peroxisome biogenesis factor 1	PEX1	1.71383	0.0239954		232226_at	Hs.135736	leucine rich repeat containing 4C	LRRC4C		-1.58501	0.000578736
204205_at		apolipoprotein B mRNA editing enzyme, catalytic polypeptide-like 3G	APOBEC3G	1.71313	0.0268439		217597_x_at	Hs.484068	RAB40B, member RAS oncogene family	RAB40B		-1.58394	0.0309044
225512_at	Hs.518301	zinc finger and BTB domain containing 38	ZBTB38	1.7125	0.0305623		213913_s_at	Hs.192492	KIAA0984 protein	KIAA0984		-1.58147	0.000168576
200670_at	Hs.437638	X-box binding protein 1	XBP1	1.71225	0.0024688		230972_at	Hs.432945	ankyrin repeat domain 9	ANKRD9		-1.58135	0.0334427
206011_at	Hs.2490	caspase 1, apoptosis-related cysteine peptidase (interleukin 1, beta, convertase)	CASP1	1.71219	0.00123628		235225_at	Hs.129783	sodium channel, voltage-gated, type II, beta	SCN2B		-1.58027	0.0235161
218467_at	Hs.464652	tumor necrosis factor superfamily, member 5-induced protein 1	TNFSF5IP1	1.71155	0.0280403		244387_at	Hs.293184	Transcribed locus			-1.57972	0.00908242
202620_s_at	Hs.477866	procollagen-lysine, 2-oxoglutarate 5-dioxygenase 2	PLOD2	1.71012	0.00803637		206109_at	Hs.69747	fucosyltransferase 1 (galactoside 2-alpha-L-fucosyltransferase, H blood group)	FUT1		-1.57954	0.00498959
240277_at	Hs.533903	Solute carrier family 30 (zinc transporter), member 7	SLC30A7	1.71008	0.00459634		1556095_at	Hs.443456	unc-13 homolog C (C. elegans)	UNC13C		-1.57945	0.0165897
201196_s_at	Hs.159118	adenosylmethionine decarboxylase 1	AMD1	1.70947	0.0268466		209242_at	Hs.201776	paternally expressed 3	PEG3		-1.57925	0.00348809
226851_at	Hs.591419	lysophospholipase-like 1	LYPLAL1	1.70935	0.0342955		243998_at	Hs.6920	Keratin 222 pseudogene	KRT222P		-1.57865	0.0363138
210817_s_at	Hs.514920	calcium binding and coiled-coil domain 2	CALCOCO2	1.7082	0.0210303		207661_s_at	Hs.594708	SH3 and PX domains 2A	SH3PXD2A		-1.5783	0.00917414
203127_s_at	Hs.435661	serine palmitoyltransferase, long chain base subunit 2	SPTLC2	1.70791	0.0116905		213280_at	Hs.499659	GTPase activating Rap/RanGAP domain-like 4	GARNL4		-1.57751	0.039868
227542_at	Hs.44439	CDNA FLJ14294 fis, clone PLACE1008181		1.70783	0.0128265		1558170_at					-1.57592	0.00114559
207181_s_at	Hs.9216	caspase 7, apoptosis-related cysteine peptidase	CASP7	1.70778	0.000277241		223469_at	Hs.131776	pyroglutamyl-peptidase I	PGPEP1		-1.57499	0.00666456
225612_s_at	Hs.208267	UDP-GlcNAc:betaGal beta-1,3-N-acetylglucosaminyltransferase 5	B3GNT5	1.70752	0.0114057		203264_s_at	Hs.54697	Cdc42 guanine nucleotide exchange factor (GEF) 9	ARHGEF9		-1.57433	0.0400109
203513_at	Hs.584976	KIAA1840	KIAA1840	1.70748	0.000921672		205178_s_at	Hs.188553	retinoblastoma binding protein 6	RBBP6		-1.57431	0.0271897
232263_at	Hs.44424	solute carrier family 6, member 15	SLC6A15	1.70742	0.00395515		202015_x_at					-1.57424	0.0347841
212615_at	Hs.59159	chromodomain helicase DNA binding protein 9	CHD9	1.70668	0.0191323		229553_at	Hs.26612	phosphoglucomutase 2-like 1	PGM2L1		-1.57351	0.0385722
222514_at	Hs.532461	Ras-related GTP binding C	RRAGC	1.70605	0.00619724		232735_at	Hs.620591	ankyrin repeat domain 34	ANKRD34		-1.573	7.56151e-05
244050_at	Hs.136247	protein tyrosine phosphatase-like A domain containing 2	PTPLAD2	1.70583	0.0237605		206018_at	Hs.632336	forkhead box G1B	FOXG1B		-1.57239	0.0178229
230391_at				1.70493	0.00376316		226973_at	Hs.517029	chromosome 20 open reading frame 102	C20orf102		-1.57225	0.00889068
231736_x_at	Hs.389700	microsomal glutathione S-transferase 1	MGST1	1.70316	0.0300398		230692_at	Hs.103535	hypothetical protein LOC157503	LOC157503		-1.57183	0.0114556
226251_at	Hs.594386	additional sex combs like 2 (Drosophila)	ASXL2	1.70292	0.00441678		227365_at	Hs.418055	ataxia, cerebellar, Cayman type (caytaxin)	ATCAY		-1.56997	0.00925779
203690_at	Hs.224152	tubulin, gamma complex associated protein 3	TUBGCP3	1.70274	0.0186397		214834_at	Hs.564847	small nuclear ribonucleoprotein polypeptide N	SNRPN		-1.56695	0.0426023
238493_at		zinc finger protein 506	ZNF506	1.70196	0.0472156		219073_s_at	Hs.150122	oxysterol binding protein-like 10	OSBPL10		-1.56493	0.0112268
1554018_at	Hs.190495	glycoprotein (transmembrane) nmb	GPNMB	1.70127	0.0230281		239481_at	Hs.110069	hypothetical protein FLJ37659	RP1-32F7.2		-1.56446	0.0176103
200797_s_at	Hs.632486	myeloid cell leukemia sequence 1 (BCL2-related)	MCL1	1.70096	0.0223621		231325_at	Hs.238889	Unc-5 homolog D (C. elegans)	UNC5D		-1.56443	0.0170193
218196_at	Hs.226780	osteopetrosis associated transmembrane protein 1	OSTM1	1.70043	0.0315855		215806_x_at	Hs.534032	T cell receptor gamma constant 2	TRGC2		-1.56346	0.0209072
201171_at	Hs.484188	ATPase, H+ transporting, lysosomal 9kDa, V0 subunit e1	ATP6V0E1	1.69987	0.00890001		238417_at	Hs.26612	phosphoglucomutase 2-like 1	PGM2L1		-1.56126	0.00122696
224599_at	Hs.444818	CGG triplet repeat binding protein 1	CGGBP1	1.69973	0.00976676		213515_x_at	Hs.295459	hemoglobin, gamma A /// hemoglobin, gamma G	HBG1 /// HBG2		-1.56035	0.00136897
204547_at	Hs.484068	RAB40B, member RAS oncogene family	RAB40B	1.69921	0.00726313		214432_at	Hs.515427	ATPase, Na+/K+ transporting, alpha 3 polypeptide	ATP1A3		-1.5589	0.00300934
209308_s_at	Hs.646490	BCL2/adenovirus E1B 19kDa interacting protein 2	BNIP2	1.6992	0.0185831		221493_at	Hs.458358	TSPY-like 1	TSPYL1		-1.5586	0.0216318
200765_x_at	Hs.534797	catenin (cadherin-associated protein), alpha 1, 102kDa	CTNNA1	1.69875	0.00390559		203029_s_at	Hs.490789	protein tyrosine phosphatase, receptor type, N polypeptide 2	PTPRN2		-1.55771	0.0246164
239461_at	Hs.411308	UDP-N-acetyl-alpha-D-galactosamine	GALNTL2	1.69756	0.0335569		1564547_x_at	Hs.542984	Homo sapiens, clone IMAGE:3138608, mRNA			-1.55765	0.0369333
224346_at				1.69677	0.000617692		227329_at	Hs.585028	zinc finger and BTB domain containing 46	ZBTB46		-1.55751	0.0341729
205504_at	Hs.159494	Bruton agammaglobulinemia tyrosine kinase	BTK	1.69667	0.0150578		226269_at	Hs.168950	ganglioside-induced differentiation-associated protein 1	GDAP1		-1.55738	0.00581796
201954_at	Hs.449574	actin related protein 2/3 complex, subunit 1B, 41kDa	ARPC1B	1.69655	0.00399931		223634_at	Hs.474711	RASD family, member 2	RASD2		-1.55669	0.000113464
200729_s_at	Hs.393201	ARP2 actin-related protein 2 homolog (yeast)	ACTR2	1.69565	0.0155297		235956_at	Hs.156352	KIAA1377	KIAA1377		-1.55645	0.0206932
221245_s_at	Hs.17631	frizzled homolog 5 (Drosophila) /// frizzled homolog 5 (Drosophila)	FZD5	1.69542	0.0457642		211976_at	Hs.485155	CDNA: FLJ22515 fis, clone HRC12122			-1.55623	0.00681537
225239_at	Hs.593027	CDNA FLJ26120 fis, clone SYN00419		1.69527	0.0376816		1561079_at	Hs.335239	ankyrin repeat domain 28	ANKRD28		-1.55562	0.0418536
202883_s_at	Hs.584790	protein phosphatase 2 (formerly 2A), regulatory subunit A (PR 65), beta isoform	PPP2R1B	1.69501	0.0188981		229917_at	Hs.632854	Full-length cDNA clone CS0DF002YG05 of Fetal brain of Homo sapiens (human)			-1.55494	0.0024125
203854_at	Hs.312485	complement factor I	CFI	1.69439	0.0034325		213260_at	Hs.599993	CDNA FLJ11796 fis, clone HEMBA1006158			-1.55392	0.0121485
212335_at	Hs.334534	glucosamine (N-acetyl)-6-sulfatase (Sanfilippo disease IIID)	GNS	1.69362	0.0353189		235296_at	Hs.164144	eukaryotic translation initiation factor 5A2	EIF5A2		-1.55372	0.0256472
226663_at	Hs.525163	ankyrin repeat domain 10	ANKRD10	1.6922	0.0271289		220778_x_at	Hs.465642	sema domain, transmembrane domain (TM), and cytoplasmic domain, 6B	SEMA6B		-1.55369	0.0134624
228601_at	Hs.98661	hypothetical LOC401022	LOC401022	1.69212	0.0110597		50965_at	Hs.3797	RAB26, member RAS oncogene family	RAB26		-1.5531	0.000968338
200779_at	Hs.496487	activating transcription factor 4 (tax-responsive enhancer element B67)	ATF4	1.69178	0.00200941		210404_x_at	Hs.351887	calcium/calmodulin-dependent protein kinase (CaM kinase) II beta	CAMK2B		-1.55215	0.00502267
229273_at	Hs.135787	sal-like 1 (Drosophila)	SALL1	1.69033	0.0400996		213048_s_at	Hs.436687	SET translocation (myeloid leukemia-associated)	SET		-1.5521	0.0259122
214835_s_at	Hs.602880	succinate-CoA ligase, GDP-forming, beta subunit	SUCLG2	1.68898	0.00775435		236714_at	Hs.56400	Transcribed locus			-1.55175	0.00513135
225634_at	Hs.133512	zinc finger CCCH-type, antiviral 1	ZC3HAV1	1.68894	0.000511121		210181_s_at	Hs.458482	calcium binding protein 1 (calbrain)	CABP1		-1.55128	0.00342667
236561_at	Hs.494622	Transforming growth factor, beta receptor I	TGFBR1	1.68889	0.0217977		202125_s_at	Hs.152774	trafficking protein, kinesin binding 2	TRAK2		-1.55089	0.0171722
224583_at	Hs.289092	coactosin-like 1 (Dictyostelium)	COTL1	1.68727	0.0269709		240157_at	Hs.284450	Solute carrier family 30, member 10	SLC30A10		-1.55016	0.00224975
219940_s_at	Hs.508769	PCI domain containing 2	PCID2	1.68721	0.00538064		213439_x_at	Hs.500197	RaP2 interacting protein 8	RPIP8		-1.54835	0.000963421
219684_at	Hs.43388	receptor (chemosensory) transporter protein 4	RTP4	1.68556	0.00225316		204944_at	Hs.148340	protein tyrosine phosphatase, receptor type, G	PTPRG		-1.54821	0.0411699
227187_at	Hs.594184	Full-length cDNA clone CS0CAP007YE04 of Thymus of Homo sapiens (human)		1.68496	0.0257768		210341_at	Hs.279562	myelin transcription factor 1	MYT1		-1.54754	0.00360245
229901_at	Hs.27788	zinc finger protein 488	ZNF488	1.68406	0.0390011		223522_at		chromosome 9 open reading frame 45	C9orf45		-1.54702	0.00170857
202990_at	Hs.282417	phosphorylase, glycogen; liver (Hers disease, glycogen storage disease type VI)	PYGL	1.68357	0.00547292		201959_s_at	Hs.591221	MYC binding protein 2	MYCBP2		-1.54678	0.0399808
201739_at	Hs.510078	serum/glucocorticoid regulated kinase	SGK	1.68331	0.0102932		225923_at	Hs.595403	CDNA FLJ41394 fis, clone BRCAN2026197			-1.54666	0.00155497
230759_at	Hs.485871	Sorting nexin 14	SNX14	1.68313	0.0246081		213252_at	Hs.594708	SH3 and PX domains 2A	SH3PXD2A		-1.54642	0.00159631
223475_at	Hs.436542	cysteine-rich secretory protein LCCL domain containing 1	CRISPLD1	1.68271	0.0214194		201224_s_at	Hs.18192	serine/arginine repetitive matrix 1	SRRM1		-1.54605	0.0356924
202211_at	Hs.13014	ADP-ribosylation factor GTPase activating protein 3	ARFGAP3	1.68224	0.0326887		242674_at	Hs.13211	CDNA FLJ34183 fis, clone FCBBF3016987			-1.54517	0.0150056
201153_s_at	Hs.478000	muscleblind-like (Drosophila)	MBNL1	1.68208	0.00469595		244834_at		chromosome 1 open reading frame 134	C1orf134		-1.54496	0.000330158
203723_at	Hs.528087	inositol 1,4,5-trisphosphate 3-kinase B	ITPKB	1.68035	0.000327016		219562_at	Hs.3797	RAB26, member RAS oncogene family	RAB26		-1.54273	0.000659632
232388_at	Hs.461389	contactin associated protein-like 4	CNTNAP4	1.67996	0.00760301		1556048_at	Hs.592502	Homo sapiens, clone IMAGE:4753714, mRNA			-1.54246	0.0022973
200096_s_at	Hs.484188	ATPase, H+ transporting, lysosomal 9kDa, V0 subunit e1	ATP6V0E1	1.67977	0.00832532		225871_at	Hs.489051	six transmembrane epithelial antigen of the prostate 2	STEAP2		-1.54222	0.0399537
226487_at	Hs.144655	chromosome 12 open reading frame 34	C12orf34	1.67861	0.0456803		231935_at	Hs.475902	cyclic AMP-regulated phosphoprotein, 21 kD	ARPP-21		-1.54114	0.00119252
214181_x_at	Hs.436066	leukocyte specific transcript 1	LST1	1.6785	0.0149627		237250_at	Hs.48372	Full length insert cDNA clone YZ87G11			-1.5403	0.042509
204646_at	Hs.335034	dihydropyrimidine dehydrogenase	DPYD	1.67794	0.000352355		229084_at	Hs.298705	contactin 4	CNTN4		-1.54002	0.0451681
201041_s_at	Hs.171695	dual specificity phosphatase 1	DUSP1	1.6761	0.0392695		204677_at	Hs.76206	cadherin 5, type 2, VE-cadherin (vascular epithelium)	CDH5		-1.53851	0.00021398
209295_at	Hs.521456	tumor necrosis factor receptor superfamily, member 10b	TNFRSF10B	1.676	0.0197722		237945_at	Hs.648432	Maternally expressed (in Callipyge) 8	MEG8		-1.53837	0.023909
223017_at	Hs.476033	thioredoxin domain containing 12 (endoplasmic reticulum)	TXNDC12	1.67589	0.016185		214954_at	Hs.196647	sushi domain containing 5	SUSD5		-1.53696	0.0215383
243405_at	Hs.150837	Thioredoxin domain containing 5	TXNDC5	1.67578	0.00296937		206384_at	Hs.7235	calcium channel, voltage-dependent, gamma subunit 3	CACNG3		-1.53677	0.0132304
212506_at	Hs.163893	phosphatidylinositol binding clathrin assembly protein	PICALM	1.67554	0.0272187		213657_s_at	Hs.133299	Zinc finger protein 710	ZNF710		-1.53629	0.0311674
241824_at	Hs.220971	FOS-like antigen 2	FOSL2	1.67483	0.0179439		32137_at	Hs.433445	jagged 2	JAG2		-1.53606	0.000877631
210656_at	Hs.503510	embryonic ectoderm development	EED	1.67439	0.022892		240121_x_at	Hs.567934	Similar to Tricarboxylate transport protein, mitochondrial precursor	LOC642290		-1.53549	0.0460871
218333_at	Hs.286131	Der1-like domain family, member 2	DERL2	1.6739	0.0348602		239742_at	Hs.486993	Tubby like protein 4	TULP4		-1.53528	0.0440469
210980_s_at	Hs.527412	N-acylsphingosine amidohydrolase (acid ceramidase) 1	ASAH1	1.67386	0.00639893		230846_at	Hs.647539	Zinc finger and BTB domain containing 25	ZBTB25		-1.53496	0.0112558
228498_at	Hs.272011	Transcribed locus, strongly similar to XP_531236.1 hypothetical protein XP_531236		1.67274	0.0309101		228731_at	Hs.24321	CDNA clone IMAGE:5273964			-1.53495	0.0148988
208991_at	Hs.463059	signal transducer and activator of transcription 3 (acute-phase response factor)	STAT3	1.67254	0.0142253		223315_at	Hs.201034	netrin 4	NTN4		-1.53447	0.00224842
209581_at	Hs.502775	HRAS-like suppressor 3	HRASLS3	1.67241	0.0246521		201928_at	Hs.407580	plakophilin 4	PKP4		-1.53398	0.000147282
228220_at	Hs.165762	FCH domain only 2	FCHO2	1.67175	0.0319627		238466_at	Hs.531632	CDNA FLJ33443 fis, clone BRALZ1000103			-1.53391	0.00116085
242331_x_at		similar to FRG1 protein (FSHD region gene 1 protein)	LOC642236	1.67167	0.00941515		209991_x_at	Hs.198612	gamma-aminobutyric acid (GABA) B receptor, 2	GABBR2		-1.53336	0.00291185
226878_at	Hs.631991	major histocompatibility complex, class II, DO alpha	HLA-DOA	1.67151	0.00611279		230720_at	Hs.111164	ring finger protein 182	RNF182		-1.53293	0.0419976
227051_at	Hs.43047	Homo sapiens, clone IMAGE:4393354, mRNA		1.67148	0.03481		233424_at	Hs.637685	Neurexin 1	NRXN1		-1.5323	0.00124407
226423_at	Hs.239388	progestin and adipoQ receptor family member VIII	PAQR8	1.67071	0.00453748		1558779_at	Hs.599225	H2A histone family, member Y	H2AFY		-1.53217	0.0423463
206170_at	Hs.591251	adrenergic, beta-2-, receptor, surface	ADRB2	1.6705	0.0477401		232034_at	Hs.599821	hypothetical protein LOC203274	LOC203274		-1.53199	0.00175547
224357_s_at	Hs.325960	membrane-spanning 4-domains, subfamily A, member 4	MS4A4A	1.66971	0.0251592		218974_at	Hs.445244	Hypothetical protein FLJ10159	FLJ10159		-1.53167	0.0458536
204140_at	Hs.421194	tyrosylprotein sulfotransferase 1	TPST1	1.66957	0.00191788		209119_x_at	Hs.651199	nuclear receptor subfamily 2, group F, member 2	NR2F2		-1.52976	0.00958432
222978_at	Hs.512465	surfeit 4	SURF4	1.66929	0.00108201		210273_at	Hs.570785	BH-protocadherin (brain-heart)	PCDH7		-1.52951	0.00205902
241739_at	Hs.231883	2-oxoglutarate and iron-dependent oxygenase domain containing 1	OGFOD1	1.66918	0.0497441		201305_x_at	Hs.494604	acidic (leucine-rich) nuclear phosphoprotein 32 family, member B	ANP32B		-1.52902	0.0110605
211991_s_at	Hs.347270	major histocompatibility complex, class II, DP alpha 1	HLA-DPA1	1.66914	0.0112335		1556392_a_at	Hs.145517	CDNA clone IMAGE:5285271			-1.52864	0.00174024
217916_s_at	Hs.126941	family with sequence similarity 49, member B	FAM49B	1.66897	0.0235994		227192_at		proline-rich transmembrane protein 2	PRRT2		-1.52631	0.00813144
229968_at	Hs.575090	Toll-like receptor 1	TLR1	1.66836	0.00254828		217985_s_at	Hs.509140	bromodomain adjacent to zinc finger domain, 1A	BAZ1A		-1.52526	0.0199366
201896_s_at	Hs.405925	proline/serine-rich coiled-coil 1	PSRC1	1.66764	0.00450792		206280_at	Hs.317632	cadherin 18, type 2	CDH18		-1.52489	0.005261
227267_at	Hs.432726	hypothetical protein FLJ35779	FLJ35779	1.66686	0.00468655		225259_at		RAB6B, member RAS oncogene family	RAB6B		-1.52437	0.000794534
212800_at	Hs.518417	syntaxin 6	STX6	1.66619	0.0170292		206888_s_at	Hs.647388	Rho GDP dissociation inhibitor (GDI) gamma	ARHGDIG		-1.52434	0.000551208
200764_s_at	Hs.534797	catenin (cadherin-associated protein), alpha 1, 102kDa	CTNNA1	1.66601	0.0256881		209784_s_at	Hs.433445	jagged 2	JAG2		-1.52307	0.00315536
206653_at	Hs.282387	polymerase (RNA) III (DNA directed) polypeptide G (32kD)	POLR3G	1.6658	0.0357813		212757_s_at	Hs.523045	calcium/calmodulin-dependent protein kinase (CaM kinase) II gamma	CAMK2G		-1.52288	0.0425593
200005_at	Hs.55682	eukaryotic translation initiation factor 3, subunit 7 zeta, 66/67kDa	EIF3S7	1.6658	0.000617023		206137_at	Hs.117767	regulating synaptic membrane exocytosis 2	RIMS2		-1.52265	0.00907067
209785_s_at	Hs.631562	phospholipase A2, group IVC (cytosolic, calcium-independent)	PLA2G4C	1.66542	0.0285865		209617_s_at	Hs.314543	catenin (cadherin-associated protein), delta 2	CTNND2		-1.52217	0.0466107
225748_at	Hs.185675	LTV1 homolog (S. cerevisiae)	LTV1	1.66505	0.00442003		206059_at	Hs.631626	zinc finger protein 91	ZNF91		-1.52166	0.0353926
202623_at	Hs.433269	chromosome 14 open reading frame 11	C14orf11	1.66393	0.0128336		225996_at	Hs.21380	LON peptidase N-terminal domain and ring finger 2	LONRF2		-1.52159	0.0399027
201450_s_at	Hs.516075	TIA1 cytotoxic granule-associated RNA binding protein	TIA1	1.66386	0.000608853		227808_at	Hs.438830	DnaJ (Hsp40) homolog, subfamily C, member 15	DNAJC15		-1.5214	0.0489058
208918_s_at		NAD kinase	NADK	1.66234	0.0126671		220076_at	Hs.156727	ankylosis, progressive homolog (mouse)	ANKH		-1.52092	0.028389
210139_s_at	Hs.372031	peripheral myelin protein 22	PMP22	1.6616	0.0222873		1558028_x_at		hypothetical protein LOC647979	LOC647979		-1.52029	0.0157429
213187_x_at	Hs.433670	ferritin, light polypeptide	FTL	1.66134	0.00251301		236705_at	Hs.487670	hypothetical protein MGC42090	MGC42090		-1.51841	0.0247274
229174_at				1.66106	0.00626556		244676_s_at	Hs.22287	KIAA0774	KIAA0774		-1.5173	0.00221609
219243_at	Hs.647101	GTPase, IMAP family member 4	GIMAP4	1.66068	0.00856353		223393_s_at	Hs.278436	teashirt family zinc finger 3	TSHZ3		-1.51662	0.0137678
239175_at	Hs.468760	Aftiphilin	AFTPH	1.66066	0.0327718		226975_at	Hs.632430	RNA-binding region (RNP1, RRM) containing 3	RNPC3		-1.5151	0.0420956
217798_at	Hs.133350	CCR4-NOT transcription complex, subunit 2	CNOT2	1.66057	0.0110537		219685_at	Hs.45140	transmembrane protein 35	TMEM35		-1.51484	0.00591671
215952_s_at	Hs.446427	ornithine decarboxylase antizyme 1	OAZ1	1.66055	0.0198908		210246_s_at	Hs.54470	ATP-binding cassette, sub-family C (CFTR/MRP), member 8	ABCC8		-1.51381	0.000970825
220495_s_at	Hs.594478	chromosome 5 open reading frame 14	C5orf14	1.65923	0.00272706		212979_s_at	Hs.406492	KIAA0738 gene product	KIAA0738		-1.51372	0.00700644
212297_at	Hs.529609	ATPase type 13A3	ATP13A3	1.65919	0.0349693		1552714_at	Hs.30917	cellular repressor of E1A-stimulated genes 2	CREG2		-1.51349	0.00285865
204279_at	Hs.132682	proteasome (prosome, macropain) subunit, beta type, 9	PSMB9	1.65867	0.000655347		244111_at	Hs.6920	keratin 222 pseudogene	KRT222P		-1.51333	0.00962532
200919_at	Hs.524271	polyhomeotic homolog 2 (Drosophila)	PHC2	1.65822	0.0101471		239300_at	Hs.464971	Phosphoinositide-3-kinase, class 3	PIK3C3		-1.51315	0.0490723
206819_at	Hs.534980	POM121-like protein	DKFZP434P211	1.65813	0.0121243		204814_at	Hs.127013	Ca2+-dependent secretion activator	CADPS		-1.5127	0.0259774
204747_at	Hs.47338	interferon-induced protein with tetratricopeptide repeats 3	IFIT3	1.65737	0.00826775		238893_at	Hs.646408	hypothetical protein LOC338758	LOC338758		-1.51253	0.0144173
214467_at	Hs.513440	G protein-coupled receptor 65	GPR65	1.65694	0.00205832		241255_at					-1.51091	0.0488434
200600_at	Hs.87752	moesin	MSN	1.65671	0.00133937		1556306_at	Hs.592262	Myeloid/lymphoid or mixed-lineage leukemia 5 (trithorax homolog, Drosophila)	MLL5		-1.50983	0.0278911
233952_s_at	Hs.434947	zinc finger protein 295	ZNF295	1.65651	0.0230094		231584_s_at	Hs.381178	Transcribed locus			-1.50938	0.0322073
228346_at	Hs.646391	Hypothetical protein FLJ14959	FLJ14959	1.65628	0.0483199		211494_s_at	Hs.5462	solute carrier family 4, sodium bicarbonate cotransporter, member 4	SLC4A4		-1.50881	0.00624346
204897_at	Hs.199248	prostaglandin E receptor 4 (subtype EP4)	PTGER4	1.65576	0.0411918		204729_s_at	Hs.647024	syntaxin 1A (brain)	STX1A		-1.50823	0.00623846
205241_at	Hs.567405	SCO cytochrome oxidase deficient homolog 2 (yeast)	SCO2	1.65526	0.000148065		205626_s_at	Hs.65425	calbindin 1, 28kDa	CALB1		-1.50805	0.0441342
226782_at	Hs.591230	solute carrier family 25, member 30	SLC25A30	1.65496	0.00824296		243061_at	Hs.92556	hypothetical gene supported by BX248251	LOC387978		-1.508	0.00443727
212138_at	Hs.331431	SCC-112 protein	SCC-112	1.65489	0.0227251		216497_at	Hs.647283	heterogeneous nuclear ribonucleoprotein A1	HNRPA1		-1.50606	0.00669963
213385_at	Hs.151880	chimerin (chimaerin) 2	CHN2	1.65483	0.0423565		213009_s_at	Hs.579079	tripartite motif-containing 37	TRIM37		-1.50599	0.0419058
225766_s_at	Hs.482497	CDNA FLJ31107 fis, clone IMR322000152		1.65415	0.0117298		206014_at	Hs.259831	actin-like 6B	ACTL6B		-1.5059	0.000755738
1553978_at	Hs.153629	MADS box transcription enhancer factor 2, polypeptide B	MEF2B	1.653	0.0213595		200734_s_at	Hs.119177	ADP-ribosylation factor 3	ARF3		-1.50464	0.0313714
201641_at	Hs.118110	bone marrow stromal cell antigen 2	BST2	1.65236	0.00480279		221911_at	Hs.22634	ets variant gene 1	ETV1		-1.50271	0.0180831
210125_s_at	Hs.433759	barrier to autointegration factor 1	BANF1	1.65163	0.0168729		236131_at	Hs.648660	CDNA clone IMAGE:6622963			-1.50202	0.0175111
230258_at	Hs.162125	GLIS family zinc finger 3	GLIS3	1.65107	0.0314128		227156_at	Hs.592375	trinucleotide repeat containing 8	TNRC8		-1.50201	0.0267441
203630_s_at	Hs.239631	component of oligomeric golgi complex 5	COG5	1.6504	0.00325986		215507_x_at	Hs.650035	Transcribed locus			-1.50092	0.0181515
218147_s_at	Hs.297304	glycosyltransferase 8 domain containing 1	GLT8D1	1.64997	0.0277647		223654_s_at	Hs.435976	bruno-like 4, RNA binding protein (Drosophila)	BRUNOL4		-1.50077	0.0189976
228600_x_at	Hs.592178	chromosome 7 open reading frame 46	C7orf46	1.64917	0.0237962		1555867_at	Hs.159711	hypothetical protein LOC200169	LOC200169		-1.50006	0.0132563
228115_at	Hs.594689	Full length insert cDNA clone ZE05E03		1.64873	0.0109181
226424_at	Hs.584744	calcyphosine	CAPS	1.64781	0.00653758
201758_at	Hs.523512	tumor susceptibility gene 101	TSG101	1.64735	0.0044473
202729_s_at	Hs.49787	latent transforming growth factor beta binding protein 1	LTBP1	1.64682	0.0172043
223054_at	Hs.317192	DnaJ (Hsp40) homolog, subfamily B, member 11	DNAJB11	1.64601	0.00812343
1552367_a_at	Hs.326941	scinderin	SCIN	1.64592	0.0304309
212893_at	Hs.480506	zinc finger, ZZ-type containing 3	ZZZ3	1.64409	0.000132795
201201_at	Hs.695	cystatin B (stefin B)	CSTB	1.64318	0.00775348
214787_at	Hs.591107	DENN/MADD domain containing 4A	DENND4A	1.64298	0.00741929
202704_at	Hs.531550	transducer of ERBB2, 1	TOB1	1.64282	0.0357368
211764_s_at	Hs.129683	ubiquitin-conjugating enzyme E2D 1 (UBC4/5 homolog, yeast)	UBE2D1	1.64204	0.0222954
234976_x_at	Hs.469033	Solute carrier family 4, sodium bicarbonate cotransporter, member 5	SLC4A5	1.64176	0.0238193
1553043_a_at	Hs.567706	CD300 molecule-like family member f	CD300LF	1.64169	0.000925839
201552_at	Hs.494419	lysosomal-associated membrane protein 1	LAMP1	1.64166	0.0298578
225636_at	Hs.530595	signal transducer and activator of transcription 2, 113kDa	STAT2	1.64048	0.000518035
244403_at	Hs.126135	crumbs homolog 1 (Drosophila)	CRB1	1.64038	0.0142854
218231_at	Hs.7036	N-acetylglucosamine kinase /// N-acetylglucosamine kinase	NAGK	1.6402	0.00520382
201532_at	Hs.558799	proteasome (prosome, macropain) subunit, alpha type, 3	PSMA3	1.63969	0.011414
218854_at		squamous cell carcinoma antigen recognized by T cells 2	SART2	1.63883	0.00696176
201172_x_at	Hs.484188	ATPase, H+ transporting, lysosomal 9kDa, V0 subunit e1	ATP6V0E1	1.63838	0.00415973
243521_at	Hs.550094	Transcribed locus		1.63827	0.000269384
200916_at	Hs.517168	transgelin 2	TAGLN2	1.63741	0.0258895
226219_at	Hs.389374	Rho GTPase activating protein 30	ARHGAP30	1.63636	0.00252284
202647_s_at	Hs.486502	neuroblastoma RAS viral (v-ras) oncogene homolog	NRAS	1.63459	0.0378729
244434_at				1.63412	0.0106718
232687_at	Hs.100912	CDNA FLJ33091 fis, clone TRACH2000660		1.6335	0.00699832
226538_at	Hs.432822	Mannosidase, alpha, class 2A, member 1	MAN2A1	1.63293	0.00848349
218304_s_at	Hs.477440	oxysterol binding protein-like 11	OSBPL11	1.63229	0.025036
212718_at	Hs.253726	poly(A) polymerase alpha	PAPOLA	1.6321	0.0222988
212219_at	Hs.413801	proteasome (prosome, macropain) activator subunit 4	PSME4	1.6316	0.00205277
239377_at	Hs.425178	hypothetical protein MGC11102	MGC11102	1.6315	0.000910089
203452_at	Hs.502759	beta-1,3-glucuronyltransferase 3 (glucuronosyltransferase I)	B3GAT3	1.63146	0.0193743
225610_at	Hs.493401	ubiquitin-like, containing PHD and RING finger domains, 2	UHRF2	1.63141	0.00107025
206376_at	Hs.44424	solute carrier family 6, member 15	SLC6A15	1.63087	0.00592265
234989_at		trophoblast-derived noncoding RNA	TncRNA	1.63045	0.0317882
200039_s_at	Hs.471441	proteasome (prosome, macropain) subunit, beta type, 2	PSMB2	1.62862	0.01102
226353_at	Hs.401537	signal peptide peptidase-like 2A	SPPL2A	1.62749	0.0297042
214193_s_at	Hs.194754	chromosome 1 open reading frame 107	C1orf107	1.6272	0.0479503
217257_at	Hs.632861	(clone B3B3E13) Huntington's disease candidate region mRNA fragment		1.62668	0.0272108
200975_at	Hs.3873	palmitoyl-protein thioesterase 1 (ceroid-lipofuscinosis, neuronal 1, infantile)	PPT1	1.62667	0.0455499
218008_at	Hs.488478	chromosome 7 open reading frame 42	C7orf42	1.62617	0.00406056
218358_at	Hs.510409	Cyclin K	CCNK	1.62601	0.00260718
225057_at	Hs.507260	Solute carrier family 15, member 4	SLC15A4	1.6259	0.0375036
200621_at	Hs.108080	cysteine and glycine-rich protein 1	CSRP1	1.62534	0.0204456
221725_at	Hs.651304	CDNA clone IMAGE:3030163		1.62469	0.000367972
200871_s_at	Hs.523004	prosaposin (variant Gaucher disease and variant metachromatic leukodystrophy)	PSAP	1.62385	7.28113e-05
236862_at	Hs.191539	Golgi associated PDZ and coiled-coil motif containing	GOPC	1.62354	0.02308
229114_at	Hs.632864	CDNA clone IMAGE:4801326		1.62332	0.0436383
213425_at	Hs.643085	wingless-type MMTV integration site family, member 5A	WNT5A	1.62265	0.00875281
218651_s_at	Hs.416755	La ribonucleoprotein domain family, member 6	LARP6	1.61999	0.000245153
211787_s_at	Hs.129673	eukaryotic translation initiation factor 4A, isoform 1	EIF4A1	1.61938	0.00607685
203313_s_at	Hs.373550	TGFB-induced factor (TALE family homeobox)	TGIF	1.61936	0.0020172
218396_at	Hs.511668	vacuolar protein sorting 13 homolog C (S. cerevisiae)	VPS13C	1.61921	0.0340841
201887_at	Hs.496646	interleukin 13 receptor, alpha 1	IL13RA1	1.61855	0.00475815
236837_x_at	Hs.147563	Similar to FRAS1-related extracellular matrix protein 2 precursor (ECM3 homolog)	LOC650794	1.61759	0.0313245
209732_at	Hs.633073	C-type lectin domain family 2, member B	CLEC2B /// CDRT15P	1.61757	0.00890528
225265_at	Hs.470412	RNA binding motif, single stranded interacting protein 1	RBMS1	1.61711	0.0349385
209123_at	Hs.75438	quinoid dihydropteridine reductase	QDPR	1.61659	0.00924268
229986_at	Hs.556877	zinc finger protein 717	ZNF717	1.61638	0.010602
221958_s_at	Hs.647659	G protein-coupled receptor 177	GPR177	1.6158	0.0237059
210538_s_at	Hs.127799	baculoviral IAP repeat-containing 3	BIRC3	1.61447	0.0298799
204744_s_at	Hs.445403	isoleucine-tRNA synthetase	IARS	1.61429	0.00984921
224571_at	Hs.350268	interferon regulatory factor 2 binding protein 2	IRF2BP2	1.61421	0.0316429
211995_x_at	Hs.514581	actin, gamma 1	ACTG1	1.61373	0.000854834
228768_at	Hs.591273	folliculin interacting protein 1	FNIP1	1.61359	0.0146435
AFFX-HSAC07/X00351_M_at	Hs.520640	actin, beta	ACTB	1.61352	0.0366274
200824_at	Hs.523836	glutathione S-transferase pi	GSTP1	1.61342	0.000574085
201231_s_at	Hs.517145	enolase 1, (alpha)	ENO1	1.61303	0.0083384
226860_at	Hs.645522	transmembrane protein 19	TMEM19	1.61202	0.00654244
209707_at	Hs.178305	phosphatidylinositol glycan anchor biosynthesis, class K	PIGK	1.61186	0.0387073
226105_at	Hs.239666	CDNA FLJ13495 fis, clone PLACE1004425		1.61112	0.0384549
203216_s_at	Hs.149387	myosin VI	MYO6	1.61068	0.00518841
214141_x_at	Hs.309090	splicing factor, arginine/serine-rich 7, 35kDa	SFRS7	1.61027	0.0119208
204291_at	Hs.67197	zinc finger protein 518	ZNF518	1.60996	0.0431832
241384_x_at	Hs.135904	glycerol kinase 5 (putative)	GK5	1.6098	0.00297584
212569_at	Hs.8118	structural maintenance of chromosomes flexible hinge domain containing 1	SMCHD1	1.60913	0.0414544
201923_at	Hs.83383	peroxiredoxin 4	PRDX4	1.60905	0.0214412
226722_at	Hs.632006	family with sequence similarity 20, member C	FAM20C	1.60884	0.00192533
218446_s_at	Hs.87295	family with sequence similarity 18, member B	FAM18B	1.60883	0.0326265
221208_s_at	Hs.146079	chromosome 11 open reading frame 61	C11orf61	1.60867	0.0211032
226261_at	Hs.487869	zinc and ring finger 2	ZNRF2	1.60817	0.00807491
203409_at	Hs.651197	damage-specific DNA binding protein 2, 48kDa	DDB2	1.60815	0.00683474
203923_s_at	Hs.292356	cytochrome b-245, beta polypeptide (chronic granulomatous disease)	CYBB	1.60813	0.00989222
212807_s_at	Hs.485195	sortilin 1	SORT1	1.60745	0.0206325
228497_at	Hs.125482	solute carrier family 22 (organic cation transporter), member 15	SLC22A15	1.60743	0.0222463
202402_s_at	Hs.274873	cysteinyl-tRNA synthetase	CARS	1.60513	0.00267853
242943_at	Hs.308628	ST8 alpha-N-acetyl-neuraminide alpha-2,8-sialyltransferase 4	ST8SIA4	1.60477	0.0133382
212232_at	Hs.6834	formin binding protein 4	FNBP4	1.60433	0.0432064
239883_s_at	Hs.58785	Transmembrane protein 16D	TMEM16D	1.60364	0.0117806
232692_at	Hs.40510	tudor domain containing 6	TDRD6	1.60352	0.00281125
202804_at	Hs.391464	ATP-binding cassette, sub-family C (CFTR/MRP), member 1	ABCC1	1.60347	0.0343387
227798_at	Hs.519005	SMAD family member 1	SMAD1	1.60316	0.0275871
200687_s_at	Hs.514435	splicing factor 3b, subunit 3, 130kDa	SF3B3	1.60222	0.00740775
226753_at	Hs.288304	family with sequence similarity 76, member B	FAM76B	1.60217	0.0398734
242984_at	Hs.44693	muskelin 1, intracellular mediator containing kelch motifs	MKLN1	1.60212	0.0341768
201393_s_at	Hs.487062	insulin-like growth factor 2 receptor	IGF2R	1.60211	0.0198074
222763_s_at	Hs.620490	WD repeat domain 33	WDR33	1.60169	0.0369099
201642_at	Hs.634632	interferon gamma receptor 2 (interferon gamma transducer 1)	IFNGR2	1.60137	0.00794788
226294_x_at	Hs.459174	family with sequence similarity 91, member A1	FAM91A1	1.6007	0.00721865
35820_at	Hs.483873	GM2 ganglioside activator	GM2A	1.60043	0.0115803
212479_s_at	Hs.75277	required for meiotic nuclear division 5 homolog A (S. cerevisiae)	RMND5A	1.59958	0.0156357
210785_s_at	Hs.10649	chromosome 1 open reading frame 38	C1orf38	1.59859	0.0108313
230261_at	Hs.308628	ST8 alpha-N-acetyl-neuraminide alpha-2,8-sialyltransferase 4	ST8SIA4	1.59845	0.0051748
227073_at	Hs.145605	mitogen-activated protein kinase kinase kinase 2	MAP3K2	1.59828	0.011924
220066_at	Hs.592072	nucleotide-binding oligomerization domain containing 2	NOD2	1.59815	0.000473651
221989_at	Hs.534404	ribosomal protein L10	RPL10	1.59718	0.000436884
214057_at	Hs.632486	Myeloid cell leukemia sequence 1 (BCL2-related)	MCL1	1.5964	0.0228008
218924_s_at	Hs.513557	chitobiase, di-N-acetyl-	CTBS	1.59616	0.00202374
1557915_s_at	Hs.190028	glutathione S-transferase omega 1	GSTO1	1.59586	0.00538932
201079_at	Hs.464210	synaptogyrin 2	SYNGR2	1.59507	0.0269784
203979_at	Hs.516700	cytochrome P450, family 27, subfamily A, polypeptide 1	CYP27A1	1.59351	0.00714367
225992_at	Hs.30385	myeloid/lymphoid or mixed-lineage leukemia	MLLT10	1.59283	0.0130843
203349_s_at	Hs.43697	ets variant gene 5 (ets-related molecule)	ETV5	1.5927	0.0230308
218230_at	Hs.416089	ADP-ribosylation factor interacting protein 1 (arfaptin 1)	ARFIP1	1.59225	0.0201083
1557521_a_at	Hs.595233	CDNA clone IMAGE:5311184		1.59225	0.0358508
222981_s_at	Hs.467960	RAB10, member RAS oncogene family	RAB10	1.5921	0.0126421
214021_x_at	Hs.536663	Integrin, beta 5	ITGB5	1.59207	0.00262797
242271_at	Hs.164073	solute carrier family 26, member 9	SLC26A9	1.59132	0.00227918
218542_at	Hs.14559	centrosomal protein 55kDa	CEP55	1.59109	0.0195221
227961_at	Hs.520898	cathepsin B	CTSB	1.59074	0.035469
217408_at		mitochondrial ribosomal protein S18B	MRPS18B	1.59033	0.000585114
235639_at	Hs.594900	Transcribed locus		1.59027	0.0253928
222787_s_at	Hs.396358	transmembrane protein 106B	TMEM106B	1.59007	0.0040908
200699_at	Hs.600091	Full-length cDNA clone CS0DC014YA20		1.58941	0.00778731
227396_at	Hs.595299	Homo sapiens, clone IMAGE:4454331, mRNA		1.58928	0.0063777
223572_at	Hs.476041	GUP1 glycerol uptake/transporter homolog (S. cerevisiae)	GUP1	1.5891	0.0345189
217750_s_at	Hs.514297	ubiquitin-conjugating enzyme E2Z (putative)	UBE2Z	1.58902	0.0118988
227045_at	Hs.292336	zinc finger protein 614	ZNF614	1.58845	0.0284948
217359_s_at	Hs.503878	neural cell adhesion molecule 1	NCAM1	1.58822	0.0488646
201060_x_at	Hs.253903	stomatin	STOM	1.58785	0.0407636
212737_at	Hs.483873	GM2 ganglioside activator	GM2A	1.58622	0.0173601
218194_at	Hs.7527	REX2, RNA exonuclease 2 homolog (S. cerevisiae)	REXO2	1.58596	0.00276683
205119_s_at	Hs.753	formyl peptide receptor 1	FPR1	1.58593	0.0335276
226441_at	Hs.592478	CDNA FLJ36574 fis, clone TRACH2012376		1.58572	0.0271794
222986_s_at	Hs.414579	scotin	SCOTIN	1.58528	0.000361343
200866_s_at	Hs.523004	prosaposin (variant Gaucher disease and variant metachromatic leukodystrophy)	PSAP	1.58523	0.028526
202592_at	Hs.94672	biogenesis of lysosome-related organelles complex-1, subunit 1	BLOC1S1	1.58428	0.00302571
202856_s_at	Hs.500761	solute carrier family 16, member 3 (monocarboxylic acid transporter 4)	SLC16A3	1.58426	0.0413075
214807_at	Hs.99472	MRNA; cDNA DKFZp564O0862 (from clone DKFZp564O0862)		1.58416	0.025209
201872_s_at	Hs.12013	ATP-binding cassette, sub-family E (OABP), member 1	ABCE1	1.58408	0.0447949
223451_s_at	Hs.15159	chemokine-like factor	CKLF	1.58395	0.0302776
204363_at	Hs.62192	coagulation factor III (thromboplastin, tissue factor)	F3	1.58357	0.0379224
223342_at	Hs.512592	ribonucleotide reductase M2 B (TP53 inducible)	RRM2B	1.58349	0.0279034
228549_at	Hs.125139///Hs.1376///Hs.188781	Pleckstrin homology domain containing, family G member 4	PLEKHG4	1.58333	0.0149232
201471_s_at	Hs.437277	sequestosome 1	SQSTM1	1.58301	0.0024705
229633_at	Hs.512627	Integrator complex subunit 10	INTS10	1.58296	0.0203012
217995_at	Hs.511251	sulfide quinone reductase-like (yeast)	SQRDL	1.58269	5.98446e-05
213116_at	Hs.409989	NIMA (never in mitosis gene a)-related kinase 3	NEK3	1.58256	0.0142663
214683_s_at	Hs.433732	CDC-like kinase 1	CLK1	1.58233	0.0424388
217768_at	Hs.534457	chromosome 14 open reading frame 166	C14orf166	1.58143	0.0100616
205128_x_at	Hs.201978	prostaglandin-endoperoxide synthase 1	PTGS1	1.58136	0.0255525
208827_at	Hs.77060	proteasome (prosome, macropain) subunit, beta type, 6	PSMB6	1.58078	0.00971825
214155_s_at	Hs.651281	La ribonucleoprotein domain family, member 4	LARP4	1.58003	0.00722375
218689_at	Hs.651196	Fanconi anemia, complementation group F	FANCF	1.57892	0.0292012
217076_s_at	Hs.93574	homeobox D3	HOXD3	1.57881	0.0141196
208791_at	Hs.436657	clusterin	CLU	1.57826	0.00596217
200901_s_at	Hs.134084	mannose-6-phosphate receptor (cation dependent)	M6PR	1.57776	0.0255538
1555906_s_at	Hs.55131	chromosome 3 open reading frame 23	C3orf23	1.5777	0.00289
213988_s_at	Hs.28491	spermidine/spermine N1-acetyltransferase 1	SAT1	1.57755	0.0204515
222989_s_at	Hs.9589	ubiquilin 1	UBQLN1	1.57743	0.0184883
223193_x_at	Hs.584881	chromosome 3 open reading frame 28	C3orf28	1.57715	0.0151882
243252_at				1.57693	0.0402603
234340_at	Hs.356273	Integrin beta 4 binding protein	ITGB4BP	1.57642	0.0186473
205660_at	Hs.118633	2'-5'-oligoadenylate synthetase-like	OASL	1.57516	0.00103592
213396_s_at	Hs.642676	Full-length cDNA clone CS0DJ012YG05		1.57503	0.00391511
222427_s_at	Hs.432674	leucyl-tRNA synthetase	LARS	1.57463	0.0168455
227461_at	Hs.14248	stonin 2	STON2	1.57184	0.0210143
224733_at	Hs.298198	CKLF-like MARVEL transmembrane domain containing 3	CMTM3	1.57163	0.000459153
204693_at	Hs.225356	CDC42 effector protein (Rho GTPase binding) 1	CDC42EP1	1.57153	0.00370505
218090_s_at	Hs.144447	bromodomain and WD repeat domain containing 2	BRWD2	1.571	0.0317953
242710_at	Hs.122927	Restin-like 2	RSNL2	1.57097	0.0060504
228023_x_at		amylase, alpha 2B (pancreatic)	AMY2B	1.57091	0.0458888
234295_at	Hs.477700	debranching enzyme homolog 1 (S. cerevisiae)	DBR1	1.57074	0.0189126
201888_s_at	Hs.496646	interleukin 13 receptor, alpha 1	IL13RA1	1.57061	0.0368167
212418_at	Hs.135646	E74-like factor 1 (ets domain transcription factor)	ELF1	1.5701	0.00729713
214221_at	Hs.184720	Alstrom syndrome 1	ALMS1	1.56947	0.013414
213437_at	Hs.7972	RUN and FYVE domain containing 3	RUFY3	1.56861	0.00707386
226450_at	Hs.465744	MRNA full length insert cDNA clone EUROIMAGE 926491		1.56767	0.00523856
46665_at	Hs.516220	sema domain (Ig) (TM) and short cytoplasmic domain, (semaphorin) 4C	SEMA4C	1.56757	0.000770955
201798_s_at	Hs.500572	fer-1-like 3, myoferlin (C. elegans)	FER1L3	1.56755	0.00760763
213702_x_at	Hs.527412	N-acylsphingosine amidohydrolase (acid ceramidase) 1	ASAH1	1.56674	0.0153424
201850_at	Hs.516155	capping protein (actin filament), gelsolin-like	CAPG	1.56658	0.000148113
212256_at	Hs.432818	polypeptide N-acetylgalactosaminyltransferase 10	GALNT10	1.56516	0.0382045
227627_at	Hs.545401	serum/glucocorticoid regulated kinase family, member 3	SGK3	1.56501	0.0234658
208736_at	Hs.524741	actin related protein 2/3 complex, subunit 3, 21kDa	ARPC3	1.56471	0.0457454
226140_s_at	Hs.499042	OTU domain containing 1	OTUD1	1.5644	0.0306143
226040_at	Hs.593351	MRNA; cDNA DKFZp762N156 (from clone DKFZp762N156)		1.56423	0.0255543
225903_at	Hs.253319	phosphatidylinositol glycan anchor biosynthesis, class U	PIGU	1.56421	0.00120065
227964_at	Hs.578433	FKSG44 gene	FKSG44	1.56354	0.00632884
200971_s_at	Hs.518326	stress-associated endoplasmic reticulum protein 1	SERP1	1.56336	0.0286923
59644_at	Hs.146551	BMP2 inducible kinase	BMP2K	1.56335	0.0359377
223330_s_at	Hs.281902	SGT1, suppressor of G2 allele of SKP1 (S. cerevisiae)	SUGT1	1.56332	0.0193891
214288_s_at	Hs.352768	proteasome (prosome, macropain) subunit, beta type, 1	PSMB1	1.56297	0.0118353
205739_x_at	Hs.50216	zinc finger protein 588	ZNF588	1.56186	0.0243375
201845_s_at	Hs.7910	RING1 and YY1 binding protein	RYBP	1.56183	0.0441983
209944_at	Hs.270869	zinc finger protein 410	ZNF410	1.56176	0.0299114
227125_at	Hs.512211	Interleukin 10 receptor, beta	IL10RB	1.56151	0.00573866
207540_s_at	Hs.371720	spleen tyrosine kinase	SYK	1.56058	0.00270195
203595_s_at	Hs.252839	interferon-induced protein with tetratricopeptide repeats 5	IFIT5	1.56002	0.00123577
226866_at	Hs.464733	establishment of cohesion 1 homolog 1 (S. cerevisiae)	ESCO1	1.55925	0.0194855
213923_at	Hs.98643	RAP2B, member of RAS oncogene family	RAP2B	1.55917	0.000626889
1569183_a_at	Hs.496449	choroideremia (Rab escort protein 1)	CHM	1.5588	0.0409145
219176_at	Hs.154494	chromosome 2 open reading frame 47	C2orf47	1.55862	0.0308827
203117_s_at	Hs.273397	ubiquitin specific peptidase 52	USP52	1.55841	0.0138816
211063_s_at	Hs.477693	NCK adaptor protein 1 /// NCK adaptor protein 1	NCK1	1.55737	0.000340882
214174_s_at	Hs.424312	PDZ and LIM domain 4	PDLIM4	1.55719	0.0398273
213331_s_at	Hs.481181	NIMA (never in mitosis gene a)-related kinase 1	NEK1	1.5571	0.0174388
225666_at	Hs.651134	transmembrane and tetratricopeptide repeat containing 4	TMTC4	1.55632	0.0227161
218248_at	Hs.150651	family with sequence similarity 111, member A	FAM111A	1.55627	0.00522908
202629_at	Hs.84084	amyloid beta precursor protein (cytoplasmic tail) binding protein 2	APPBP2	1.55625	0.047189
218307_at	Hs.8033	radical S-adenosyl methionine domain containing 1	RSAD1	1.55561	0.0102126
218217_at	Hs.514950	serine carboxypeptidase 1	SCPEP1	1.55543	0.000662797
226329_s_at	Hs.14222	MIT, microtubule interacting and transport, domain containing 1	MITD1	1.55469	0.0421837
35179_at	Hs.502759	beta-1,3-glucuronyltransferase 3 (glucuronosyltransferase I)	B3GAT3	1.55402	0.0153601
201470_at	Hs.190028	glutathione S-transferase omega 1	GSTO1	1.55386	0.0459684
228869_at	Hs.460777	Selectin ligand interactor cytoplasmic-1	SLIC1	1.5536	0.0228962
224794_s_at	Hs.495230	cerebral endothelial cell adhesion molecule 1	CEECAM1	1.55282	0.0272568
209606_at	Hs.270	pleckstrin homology, Sec7 and coiled-coil domains, binding protein	PSCDBP	1.55275	0.000275466
201385_at	Hs.5683	DEAH (Asp-Glu-Ala-His) box polypeptide 15	DHX15	1.55228	0.000785166
226000_at	Hs.485899	CTTNBP2 N-terminal like	CTTNBP2NL	1.55228	0.0258233
227391_x_at	Hs.471779	leucine rich repeat (in FLII) interacting protein 1	LRRFIP1	1.5517	0.000115267
224906_at	Hs.651284	transmembrane protein 16F	TMEM16F	1.55153	0.0095981
202252_at	Hs.151536	RAB13, member RAS oncogene family	RAB13	1.55129	0.0265499
207809_s_at	Hs.6551	ATPase, H+ transporting, lysosomal accessory protein 1	ATP6AP1	1.55121	0.022875
222154_s_at	Hs.120323	DNA polymerase-transactivated protein 6	DNAPTP6	1.5512	0.012095
226099_at	Hs.592742	elongation factor, RNA polymerase II, 2	ELL2	1.55063	0.024879
201785_at	Hs.78224	ribonuclease, RNase A family, 1 (pancreatic)	RNASE1	1.55063	0.0111855
210101_x_at	Hs.136309	SH3-domain GRB2-like endophilin B1	SH3GLB1	1.55061	0.00749838
228221_at	Hs.483423	solute carrier family 44, member 3	SLC44A3	1.55056	0.0194066
41858_at	Hs.133968	FGF receptor activating protein 1	FRAG1	1.55054	0.00911002
1560116_a_at	Hs.270084	neural precursor cell expressed, developmentally down-regulated 1	NEDD1	1.55054	0.00171947
208716_s_at	Hs.93832	transmembrane and coiled-coil domains 1	TMCO1	1.55053	0.0124026
212144_at	Hs.517622	unc-84 homolog B (C. elegans)	UNC84B	1.5503	0.0121312
201061_s_at	Hs.253903	stomatin	STOM	1.54984	0.00647404
227034_at	Hs.355455	ankyrin repeat domain 57	ANKRD57	1.54954	0.00100749
225030_at	Hs.425091	family with sequence similarity 44, member B	FAM44B	1.54933	0.0319031
212083_at	Hs.516087	testis expressed sequence 261	TEX261	1.54905	0.0211734
212300_at	Hs.17987	taxilin alpha	TXLNA	1.54781	0.00143428
224635_s_at	Hs.150107	baculoviral IAP repeat-containing 6 (apollon)	BIRC6	1.54749	0.0131509
212134_at	Hs.504062	pleckstrin homology-like domain, family B, member 1	PHLDB1	1.54694	0.0158321
202510_s_at	Hs.525607	tumor necrosis factor, alpha-induced protein 2	TNFAIP2	1.54655	0.00439252
205588_s_at	Hs.487175	FGFR1 oncogene partner /// chromosome 9 open reading frame 4	FGFR1OP /// C9orf4	1.54651	0.00496525
230612_at	Hs.165736	WD repeat domain 73	WDR73	1.54626	0.0499956
224570_s_at	Hs.350268	interferon regulatory factor 2 binding protein 2	IRF2BP2	1.54617	0.0434426
221510_s_at	Hs.116448	glutaminase	GLS	1.54603	0.00557595
219252_s_at	Hs.592237	gem (nuclear organelle) associated protein 8	GEMIN8	1.5457	0.0350587
240417_at	Hs.595021	Transcribed locus		1.54561	0.0299394
240038_at	Hs.592742	Elongation factor, RNA polymerase II, 2	ELL2	1.5456	0.0227787
212952_at	Hs.515162	Calreticulin	CALR	1.54498	0.00476706
1554423_a_at	Hs.5912	F-box protein 7	FBXO7	1.54481	0.0340091
226102_at	Hs.633128	Full-length cDNA clone CS0DF010YE22 of Fetal brain of Homo sapiens (human)		1.54476	0.027644
201980_s_at	Hs.524161	Ras suppressor protein 1	RSU1	1.54458	0.0232213
222642_s_at	Hs.31082	transmembrane protein 33	TMEM33	1.54419	0.00430161
213528_at	Hs.33922	chromosome 1 open reading frame 156	C1orf156	1.54417	0.025509
218789_s_at	Hs.91816	chromosome 11 open reading frame 71	C11orf71	1.54382	0.0398632
217672_x_at		eukaryotic translation initiation factor 1	EIF1	1.54377	0.00109328
212923_s_at	Hs.484500	chromosome 6 open reading frame 145	C6orf145	1.54327	0.020272
205191_at	Hs.44766	retinitis pigmentosa 2 (X-linked recessive)	RP2	1.54313	0.0312108
202297_s_at	Hs.525527	RER1 retention in endoplasmic reticulum 1 homolog (S. cerevisiae)	RER1	1.54283	0.0292306
219471_at	Hs.98117	chromosome 13 open reading frame 18	C13orf18	1.54243	0.00345069
214149_s_at	Hs.484188	ATPase, H+ transporting, lysosomal 9kDa, V0 subunit e1	ATP6V0E1	1.54184	0.000624189
242844_at	Hs.254006	Protein geranylgeranyltransferase type I, beta subunit	PGGT1B	1.54171	0.0407059
242735_x_at	Hs.596713	E74-like factor 2 (ets domain transcription factor)	ELF2	1.54165	0.00860087
212363_x_at	Hs.514581	actin, gamma 1	ACTG1	1.5411	0.000778619
243469_at	Hs.596713	E74-like factor 2 (ets domain transcription factor)	ELF2	1.54071	0.0307533
218699_at	Hs.115325	RAB7, member RAS oncogene family-like 1	RAB7L1	1.54009	0.00235517
238455_at	Hs.585479	CDNA FLJ45742 fis, clone KIDNE2016327		1.53968	0.0335695
200655_s_at	Hs.282410	calmodulin 1 (phosphorylase kinase, delta)	CALM1	1.53957	0.0029887
225622_at	Hs.266175	phosphoprotein associated with glycosphingolipid microdomains 1	PAG1	1.53854	0.0020232
206165_s_at	Hs.241551	chloride channel, calcium activated, family member 2	CLCA2	1.53833	0.0286526
202666_s_at	Hs.435326	actin-like 6A	ACTL6A	1.5382	0.000207964
204433_s_at	Hs.48513	spermatogenesis associated 2	SPATA2	1.53768	0.00838424
222715_s_at	Hs.101480	AP1 gamma subunit binding protein 1	AP1GBP1	1.53767	0.00253136
242772_x_at	Hs.632931	Transcribed locus		1.5369	0.0144164
206020_at	Hs.591068	suppressor of cytokine signaling 6	SOCS6	1.53689	0.0422757
241060_x_at	Hs.591706	Tetraspanin 5	TSPAN5	1.53667	0.0491322
229498_at	Hs.291319	MRNA; cDNA DKFZp779M2422 (from clone DKFZp779M2422)		1.53639	0.00264008
216250_s_at	Hs.125474	leupaxin	LPXN	1.53623	0.00949146
211720_x_at	Hs.546285	ribosomal protein, large, P0 /// ribosomal protein, large, P0	RPLP0	1.53622	0.00294257
224939_at	Hs.594400	CDNA FLJ10976 fis, clone PLACE1001399		1.53566	0.0280865
202902_s_at	Hs.181301	cathepsin S	CTSS	1.53539	0.00351715
207571_x_at	Hs.10649	chromosome 1 open reading frame 38	C1orf38	1.53529	0.00856073
231437_at	Hs.494556	Solute carrier family 35, member D2	SLC35D2	1.53428	0.0387027
219439_at	Hs.592180	core 1 synthase, glycoprotein-N-acetylgalactosamine 3-beta-galactosyltransferase, 1	C1GALT1	1.53411	0.00576475
220235_s_at	Hs.25245	chromosome 1 open reading frame 103	C1orf103	1.53403	0.00908874
221156_x_at	Hs.612814	cell cycle progression 1	CCPG1	1.53402	0.00479313
AFFX-HUMGAPDH/M33197_M_at	Hs.479728	glyceraldehyde-3-phosphate dehydrogenase	GAPDH	1.53368	0.000371149
239843_at	Hs.491234	Ras-like without CAAX 1	RIT1	1.53361	0.0455259
201883_s_at	Hs.651277	UDP-Gal:betaGlcNAc beta 1,4- galactosyltransferase, polypeptide 1	B4GALT1	1.53318	0.0427106
201063_at	Hs.97887	reticulocalbin 1, EF-hand calcium binding domain	RCN1	1.53273	0.0432302
235466_s_at	Hs.528817	Dispatched homolog 1 (Drosophila)	DISP1	1.53239	0.0495258
201033_x_at	Hs.546285	ribosomal protein, large, P0	RPLP0	1.53238	0.00184337
218465_at	Hs.31082	transmembrane protein 33	TMEM33	1.53206	0.0364297
218370_s_at	Hs.440880	S100P binding protein	S100PBP	1.53195	0.0299182
229510_at		MS4A13 protein	NYD-SP21	1.53104	0.00876308
201023_at	Hs.438838	TAF7 RNA polymerase II, TATA box binding protein (TBP)-associated factor, 55kDa	TAF7	1.53056	0.00757177
227013_at	Hs.78960	LATS, large tumor suppressor, homolog 2 (Drosophila)	LATS2	1.53015	0.049395
213320_at	Hs.152337	protein arginine methyltransferase 3	PRMT3	1.53006	0.020917
213475_s_at	Hs.174103	integrin, alpha L	ITGAL	1.52994	0.0275705
212268_at	Hs.381167	serpin peptidase inhibitor, clade B (ovalbumin), member 1	SERPINB1	1.52951	0.00017813
208816_x_at	Hs.534301	annexin A2 pseudogene 2	ANXA2P2	1.52873	0.0117686
201071_x_at	Hs.632554	splicing factor 3b, subunit 1, 155kDa	SF3B1	1.5287	0.0471473
219410_at	Hs.126598	transmembrane protein 45A	TMEM45A	1.52831	0.0428892
227210_at	Hs.593558	CDNA FLJ32568 fis, clone SPLEN2000098		1.52812	0.0236792
201395_at	Hs.439480	RNA binding motif protein 5	RBM5	1.52783	0.0291631
239116_at	Hs.525163	Ankyrin repeat domain 10	ANKRD10	1.52778	0.0499832
225824_at	Hs.510409	cyclin K	CCNK	1.52754	0.0249585
242786_at	Hs.21907	MYST histone acetyltransferase 2	MYST2	1.52687	0.0325512
208856_x_at	Hs.546285	ribosomal protein, large, P0	RPLP0	1.52649	0.00367933
225466_at	Hs.591960	FLJ36874 protein	FLJ36874	1.52637	0.00106267
215772_x_at	Hs.602880	succinate-CoA ligase, GDP-forming, beta subunit	SUCLG2	1.52633	0.00817089
202313_at	Hs.146339	protein phosphatase 2 (formerly 2A), regulatory subunit B (PR 52), alpha isoform	PPP2R2A	1.52626	0.0407515
224925_at	Hs.153310	phosphatidylinositol 3,4,5-trisphosphate-dependent RAC exchanger 1	PREX1	1.52529	0.0147275
229861_at	Hs.556108	MRNA; cDNA DKFZp547K189 (from clone DKFZp547K189)		1.52463	0.0348586
222000_at	Hs.103939	chromosome 1 open reading frame 174	C1orf174	1.52463	0.00927321
209034_at	Hs.75969	proline-rich nuclear receptor coactivator 1	PNRC1	1.52453	0.0335541
225665_at	Hs.444451	sterile alpha motif and leucine zipper containing kinase AZK	ZAK	1.52435	0.0251791
222433_at	Hs.497893	enabled homolog (Drosophila)	ENAH	1.52319	0.0127814
203024_s_at	Hs.355177	chromosome 5 open reading frame 15	C5orf15	1.52287	0.0360868
209343_at	Hs.516769	EF-hand domain family, member D1	EFHD1	1.5227	0.03197
218889_at	Hs.74899	nucleolar complex associated 3 homolog (S. cerevisiae)	NOC3L	1.52225	0.00151163
238041_at	Hs.511504	Transcription factor 12 (HTF4, helix-loop-helix transcription factors 4)	TCF12	1.52187	0.0379732
217971_at	Hs.647988	mitogen-activated protein kinase kinase 1 interacting protein 1	MAP2K1IP1	1.5216	0.0181242
201844_s_at	Hs.7910	RING1 and YY1 binding protein	RYBP	1.52158	0.0201098
212665_at	Hs.12813	TCDD-inducible poly(ADP-ribose) polymerase	TIPARP	1.52124	0.0391868
219329_s_at	Hs.9527	chromosome 2 open reading frame 28	C2orf28	1.52119	0.00193502
204990_s_at	Hs.632226	integrin, beta 4	ITGB4	1.52118	0.0376469
219216_at	Hs.524293///Hs.651104	Annexin A8	ANXA8	1.52112	0.0307835
205858_at	Hs.415768	nerve growth factor receptor (TNFR superfamily, member 16)	NGFR	1.52082	0.0156849
213535_s_at	Hs.302903	ubiquitin-conjugating enzyme E2I (UBC9 homolog, yeast)	UBE2I	1.52061	0.0359508
222428_s_at	Hs.432674	leucyl-tRNA synthetase	LARS	1.5205	0.024006
223082_at	Hs.444770	SH3-domain kinase binding protein 1	SH3KBP1	1.52044	0.0406262
224776_at		1-acylglycerol-3-phosphate O-acyltransferase 6	AGPAT6	1.52039	0.00795257
201489_at	Hs.381072	peptidylprolyl isomerase F (cyclophilin F)	PPIF	1.52025	0.0372975
209788_s_at	Hs.436186	type 1 tumor necrosis factor receptor shedding aminopeptidase regulator	ARTS-1	1.51992	1.67244e-06
202362_at	Hs.190334	RAP1A, member of RAS oncogene family	RAP1A	1.5199	0.0424698
230176_at	Hs.596849	Transcribed locus		1.51987	0.0199516
229740_at	Hs.528605	PP12104	LOC643008	1.51971	0.0406093
228362_s_at	Hs.381220	Hypothetical protein LOC441168	RP1-93H18.5	1.51968	0.000854917
203364_s_at		KIAA0652	KIAA0652	1.51937	0.0137151
219287_at	Hs.525529	potassium large conductance calcium-activated channel M4	KCNMB4	1.51922	0.00279962
204342_at	Hs.132553	solute carrier family 25 (mitochondrial carrier; phosphate carrier), member 24	SLC25A24	1.51914	0.0138739
201924_at	Hs.480190	AF4/FMR2 family, member 1	AFF1	1.51871	0.0162789
1555889_a_at	Hs.517888	cartilage associated protein	CRTAP	1.51868	0.0131111
235916_at	Hs.135978	yippee-like 4 (Drosophila)	YPEL4	1.51853	0.045111
1554298_a_at	Hs.213762	WD repeat domain 49	WDR49	1.51838	0.00634312
1555905_a_at	Hs.55131	chromosome 3 open reading frame 23	C3orf23	1.51824	0.0347063
204950_at	Hs.446146	caspase recruitment domain family, member 8	CARD8	1.51723	0.0137654
226017_at	Hs.440494	CKLF-like MARVEL transmembrane domain containing 7	CMTM7	1.5171	0.00100444
217836_s_at	Hs.584927	YY1 associated protein 1	YY1AP1	1.51689	0.0055767
226963_at	Hs.538093	basic transcription factor 3-like 4	BTF3L4	1.51635	0.0418109
224818_at	Hs.485195	sortilin 1	SORT1	1.51576	0.0117659
211962_s_at	Hs.85155	zinc finger protein 36, C3H type-like 1	ZFP36L1	1.51574	0.0297984
1556643_at	Hs.515243	Family with sequence similarity 125, member A	FAM125A	1.51572	0.00014787
211366_x_at	Hs.2490	caspase 1, apoptosis-related cysteine peptidase (interleukin 1, beta, convertase)	CASP1	1.5157	0.00252258
236698_at	Hs.632981	Full-length cDNA clone CS0DF025YA01 of Fetal brain of Homo sapiens (human)		1.51504	0.0228338
203471_s_at	Hs.468840	pleckstrin	PLEK	1.51483	0.000565726
226080_at	Hs.335205	slingshot homolog 2 (Drosophila)	SSH2	1.51462	0.00192426
219039_at	Hs.516220	sema domain (Ig) (TM) and short cytoplasmic domain, (semaphorin) 4C	SEMA4C	1.51462	0.000204013
228980_at	Hs.13680	ring finger and FYVE-like domain containing 1	RFFL	1.51425	0.026188
239650_at		Nck-associated protein 5	NAP5	1.51416	0.0193777
201412_at	Hs.525232	low density lipoprotein receptor-related protein 10	LRP10	1.51336	0.0180774
202359_s_at	Hs.444024	sorting nexin 19	SNX19	1.51289	0.0358827
214751_at	Hs.467223	zinc finger protein 468	ZNF468	1.51288	0.0469208
1564520_s_at	Hs.367854	protein arginine methyltransferase 5	PRMT5	1.51263	0.0287428
225005_at	Hs.516079	PHD finger protein 13	PHF13	1.51244	0.0190197
218532_s_at	Hs.481704	hypothetical protein FLJ20152	FLJ20152	1.51241	0.00605625
230187_s_at	Hs.484967	Full-length cDNA clone CS0DI042YD07		1.51224	0.0275638
229798_s_at				1.51173	0.00706203
243747_at	Hs.590961	zinc finger protein 599	ZNF599	1.51125	0.00713499
200768_s_at	Hs.516157	methionine adenosyltransferase II, alpha	MAT2A	1.51092	0.00343587
219521_at	Hs.381050	beta-1,3-glucuronyltransferase 1 (glucuronosyltransferase P)	B3GAT1	1.51085	0.00784309
201362_at	Hs.497183	influenza virus NS1A binding protein	IVNS1ABP	1.51077	0.0149429
202049_s_at	Hs.269211	zinc finger, MYM-type 4	ZMYM4	1.50995	0.0223898
213453_x_at	Hs.544577	glyceraldehyde-3-phosphate dehydrogenase	GAPDH	1.50978	0.000127955
229388_at	Hs.334018	CDNA clone IMAGE:5295564 /// Transcribed locus		1.50963	0.0131008
238620_at	Hs.202179	Small EDRK-rich factor 1A (telomeric)	SERF1A	1.5092	0.0191238
227081_at	Hs.406050	dynein, axonemal, light intermediate chain 1	DNALI1	1.50907	0.00328435
205363_at	Hs.591996	butyrobetaine (gamma), 2-oxoglutarate dioxygenase 1	BBOX1	1.50896	0.0344729
210964_s_at	Hs.567381	glycogenin 2	GYG2	1.50894	0.025183
225133_at	Hs.594386	Kruppel-like factor 3 (basic)	KLF3	1.50876	0.0377948
244825_at	Hs.420541	shroom family member 4	SHROOM4	1.50771	0.0155453
204249_s_at	Hs.34560	LIM domain only 2 (rhombotin-like 1)	LMO2	1.50759	0.0273381
203044_at	Hs.110488	carbohydrate (chondroitin) synthase 1	CHSY1	1.50743	0.0374519
233746_x_at	Hs.631692	Huntingtin interacting protein K	HYPK	1.5073	0.0291285
211750_x_at		tubulin, alpha 6	TUBA6	1.50707	0.00716278
222837_s_at	Hs.555985	NMDA receptor regulated 1	NARG1	1.50691	0.0240874
203562_at	Hs.224008	fasciculation and elongation protein zeta 1 (zygin I)	FEZ1	1.50667	0.00244324
217447_at	Hs.646367	myelin associated glycoprotein	MAG	1.50653	0.0330852
1556209_at	Hs.85201	C-type lectin domain family 2, member B	CLEC2B	1.50623	0.0440271
214244_s_at	Hs.484188	ATPase, H+ transporting, lysosomal 9kDa, V0 subunit e1	ATP6V0E1	1.50601	0.0185697
207224_s_at	Hs.274470	sialic acid binding Ig-like lectin 7	SIGLEC7	1.50532	0.00465497
213226_at	Hs.58974	cyclin A2	CCNA2	1.505	0.00274737
228778_at	Hs.490892	Microcephaly, primary autosomal recessive 1	MCPH1	1.50479	0.0106637
208672_s_at	Hs.405144	splicing factor, arginine/serine-rich 3	SFRS3	1.50474	0.00438274
204297_at	Hs.464971	phosphoinositide-3-kinase, class 3	PIK3C3	1.50452	0.000926174
224842_at	Hs.460179	PI-3-kinase-related kinase SMG-1	SMG1	1.50438	0.0246023
216554_s_at	Hs.478000	Muscleblind-like (Drosophila)	MBNL1	1.50358	0.0403224
207467_x_at	Hs.440961	calpastatin	CAST	1.50355	0.0159878
224779_s_at	Hs.439548	family with sequence similarity 96, member A	FAM96A	1.50326	0.0378007
213752_at	Hs.631868	hypothetical protein FLJ43806	FLJ43806	1.50303	0.03423
224569_s_at	Hs.350268	interferon regulatory factor 2 binding protein 2	IRF2BP2	1.50206	0.000235044
217817_at	Hs.323342	actin related protein 2/3 complex, subunit 4, 20kDa	ARPC4	1.502	0.0324598
213397_x_at	Hs.283749	ribonuclease, RNase A family, 4	RNASE4	1.50199	0.0218212
227438_at	Hs.99691	alpha-kinase 1	ALPK1	1.50198	0.00350637
200704_at	Hs.459940	lipopolysaccharide-induced TNF factor	LITAF	1.50197	0.0455793
225759_x_at	Hs.301478	calmin (calponin-like, transmembrane)	CLMN	1.50185	0.00252883
203460_s_at	Hs.592324	presenilin 1 (Alzheimer disease 3)	PSEN1	1.50136	0.0492972
203166_at	Hs.461361	craniofacial development protein 1	CFDP1	1.50111	0.0461535
222446_s_at	Hs.529408	beta-site APP-cleaving enzyme 2	BACE2	1.50111	0.0143074
208986_at	Hs.511504	transcription factor 12 (HTF4, helix-loop-helix transcription factors 4)	TCF12	1.50058	0.0356285
200812_at	Hs.368149	chaperonin containing TCP1, subunit 7 (eta)	CCT7	1.50057	0.00470866
224900_at	Hs.513875	ankyrin repeat and FYVE domain containing 1	ANKFY1	1.50026	0.0443684
