# Supplementary material for: Significant Effects of Antiretroviral Therapy on Global Gene Expression in Brain Tissues of Patients with HIV-1-Associated Neurocognitive Disorders
Source: PLoS Pathog. 2011 Sep 1;7(9):e1002213. doi: 10.1371/journal.ppat.1002213 (PMC3164642; doi:10.1371/journal.ppat.1002213)
Supplement: Table S3 — Gene changes in treated HAND. The Table shows a complete list of significantly changed transcripts and genes in brain tissues from treated HAND patients compared to HIV-1 negative controls. FC: Fold-change, pv: t-test p-value. (XLS) [file ppat.1002213.s005.xls]

## Sheet: Sheet1
Supplemetal Table S3: Significant transcript and gene changes in brain tissues from HAND patients on ART
All ART patients (ART, n=7)										ARTa, excluding low adherence (n=5)
Up-regulated: 156 transcripts; 129 genes					ART					Up-regulated: 36 transcripts; 31 genes					ART
Probe Set ID	Unigene	Gene Title	Gene Symbol		FC	pv				Probe Set ID	Unigene	Gene Title	Gene Symbol		FC	pv
209771_x_at	Hs.644105	CD24 molecule	CD24		3.9465	0.0196866				232618_at	Hs.522863	chromosome Y open reading frame 15A	CYorf15A		2.69272	0.0293269
266_s_at	Hs.644105	CD24 molecule	CD24		3.91752	0.0227158				203153_at	Hs.20315	interferon-induced protein with tetratricopeptide repeats 1	IFIT1		2.59839	0.0159139
216379_x_at	Hs.644105	CD24 molecule	CD24		3.9169	0.018113				1560263_at	Hs.238432	GC-rich promoter binding protein 1-like 1	GPBP1L1		2.49998	0.00658751
208651_x_at	Hs.644105	CD24 molecule	CD24		3.50594	0.0177018				204439_at	Hs.389724	interferon-induced protein 44-like	IFI44L		2.36708	0.0380257
224795_x_at		immunoglobulin kappa constant	IGKC		2.91427	0.0456311				226702_at	Hs.7155	hypothetical protein LOC129607	LOC129607		2.33443	0.00811877
226702_at	Hs.7155	hypothetical protein LOC129607	LOC129607		2.8819	0.00184371				202086_at	Hs.517307	myxovirus (influenza virus) resistance 1, interferon-inducible protein p78 (mouse)	MX1		2.06296	0.00131874
204439_at	Hs.389724	interferon-induced protein 44-like	IFI44L		2.80951	0.00780925				209433_s_at		phosphoribosyl pyrophosphate amidotransferase	PPAT		1.92555	0.0258561
203153_at	Hs.20315	interferon-induced protein with tetratricopeptide repeats 1	IFIT1		2.80474	0.00430977				203476_at	Hs.82128	trophoblast glycoprotein	TPBG		1.88991	0.0418252
229450_at	Hs.714337	interferon-induced protein with tetratricopeptide repeats 3	IFIT3		2.52078	0.0138226				218986_s_at	Hs.591710	hypothetical protein FLJ20035	FLJ20035		1.87028	0.0180504
218986_s_at	Hs.591710	hypothetical protein FLJ20035	FLJ20035		2.4745	0.00718385				213831_at	Hs.387679	major histocompatibility complex, class II, DQ alpha 1	HLA-DQA1		1.82035	0.00732729
1553635_s_at	Hs.479226	Tctex1 domain containing 1	TCTEX1D1		2.3596	0.0141589				231213_at	Hs.191046	phosphodiesterase 1A, calmodulin-dependent	PDE1A		1.77952	0.0460608
201289_at	Hs.8867	cysteine-rich, angiogenic inducer, 61	CYR61		2.32885	0.0310102				242625_at	Hs.17518	radical S-adenosyl methionine domain containing 2	RSAD2		1.77619	0.0125372
223220_s_at	Hs.518200	poly (ADP-ribose) polymerase family, member 9	PARP9		2.27987	0.0244691				1553635_s_at	Hs.479226	Tctex1 domain containing 1	TCTEX1D1		1.7214	0.0450613
214453_s_at	Hs.82316	interferon-induced protein 44	IFI44		2.27018	0.0401395				229543_at	Hs.425125	Ribosomal protein L29	RPL29		1.71721	0.00487075
220407_s_at	Hs.133379	transforming growth factor, beta 2	TGFB2		2.26965	0.0240012				230968_at	Hs.444785	Full-length cDNA clone CS0DF032YA11 of Fetal brain of Homo sapiens (human)			1.70781	0.0150572
216231_s_at	Hs.534255	beta-2-microglobulin	B2M		2.26922	0.0460634				228617_at	Hs.441975	XIAP associated factor-1	BIRC4BP		1.66654	0.00270514
202086_at	Hs.517307	myxovirus resistance 1, interferon-inducible protein p78	MX1		2.25448	0.000175883				204470_at	Hs.789	chemokine (C-X-C motif) ligand 1 (melanoma growth stimulating activity, alpha)	CXCL1		1.6629	0.0188598
202430_s_at	Hs.130759	phospholipid scramblase 1	PLSCR1		2.25348	0.0298955				238212_at					1.63848	0.0366176
203882_at	Hs.1706	interferon-stimulated transcription factor 3, gamma 48kDa	ISGF3G		2.19343	0.0207278				244313_at	Hs.334019	complement component (3b/4b) receptor 1 (Knops blood group)	CR1		1.62785	0.00654698
212110_at	Hs.491232	solute carrier family 39 (zinc transporter), member 14	SLC39A14		2.1824	0.0439994				209457_at	Hs.2128	dual specificity phosphatase 5	DUSP5		1.61894	0.029365
201170_s_at	Hs.171825	basic helix-loop-helix domain containing, class B, 2	BHLHB2		2.1682	0.0132289				39248_at	Hs.234642	aquaporin 3 (Gill blood group)	AQP3		1.61805	0.00479456
202446_s_at	Hs.130759	phospholipid scramblase 1	PLSCR1		2.15704	0.0171437				202863_at	Hs.369056	SP100 nuclear antigen	SP100		1.60106	0.0490192
218507_at	Hs.645397	hypoxia-inducible protein 2	HIG2		2.15118	0.0442424				226995_at	Hs.11637	Chromosome 21 open reading frame 86	C21orf86		1.59905	0.0154731
209183_s_at	Hs.93675	chromosome 10 open reading frame 10	C10orf10		2.10022	0.0374757				32836_at	Hs.409230	1-acylglycerol-3-phosphate O-acyltransferase 1	AGPAT1		1.57834	0.0290582
AFFX-HUMISGF3A/M97935_3_at	Hs.651258	signal transducer and activator of transcription 1, 91kDa	STAT1		2.0609	0.020156				1554308_s_at	Hs.116250	gamma-aminobutyric acid (GABA) A receptor, alpha 2	GABRA2		1.56946	0.00210649
232887_at	Hs.553909	Hypothetical LOC644139	LOC644139		2.04967	0.0392823				226614_s_at	Hs.124299	chromosome 8 open reading frame 13	C8orf13		1.56201	0.0311361
205206_at	Hs.521869	Kallmann syndrome 1 sequence	KAL1		2.04676	0.0182735				224795_x_at		immunoglobulin kappa constant	IGKC		1.55957	0.0462216
221765_at	Hs.304249	UDP-glucose ceramide glucosyltransferase	UGCG		2.04277	0.0307742				223764_x_at	Hs.567532	nipsnap homolog 3B (C. elegans)	NIPSNAP3B		1.55252	0.0419714
1569110_x_at		programmed cell death protein 6-like	LOC728613		2.02549	0.0496032				220407_s_at	Hs.133379	transforming growth factor, beta 2	TGFB2		1.5454	0.0127641
214677_x_at	Hs.449585	immunoglobulin lambda locus	IGL@		2.00749	0.0448114				1554057_at	Hs.568693	hypothetical LOC645676	LOC645676		1.53922	0.0364598
225415_at	Hs.518201	deltex 3-like (Drosophila)	DTX3L		1.99778	0.0190811				223646_s_at	Hs.592254	chromosome Y open reading frame 15B	CYorf15B		1.53061	0.0210507
201141_at	Hs.190495	glycoprotein (transmembrane) nmb	GPNMB		1.99774	0.0458513				243686_at	Hs.444665	MRNA; cDNA DKFZp686E1944 (from clone DKFZp686E1944)			1.52006	0.0462869
229331_at	Hs.527090	spermatogenesis associated 18 homolog (rat)	SPATA18		1.99508	0.0153943				225263_at	Hs.647625	similar to Heparan-sulfate 6-O-sulfotransferase 1 (HS6ST-1)	LOC728969		1.51767	0.0199592
201531_at	Hs.534052	zinc finger protein 36, C3H type, homolog (mouse)	ZFP36		1.99276	0.0495665				232449_at	Hs.647227	beta-carotene dioxygenase 2	BCDO2		1.51535	0.00466063
242625_at	Hs.17518	radical S-adenosyl methionine domain containing 2	RSAD2		1.97632	0.00418303				227609_at	Hs.546467	epithelial stromal interaction 1 (breast)	EPSTI1		1.51387	0.0209249
201202_at	Hs.147433	proliferating cell nuclear antigen	PCNA		1.97061	0.0414973				200950_at	Hs.124126	actin related protein 2/3 complex, subunit 1A, 41kDa	ARPC1A		1.51315	0.03459
214745_at	Hs.567423	phospholipase C, eta 1	PLCH1		1.96548	0.0227605
213831_at	Hs.387679	major histocompatibility complex, class II, DQ alpha 1	HLA-DQA1		1.91469	0.0315542
206376_at	Hs.44424	solute carrier family 6, member 15	SLC6A15		1.90594	0.0447922
202625_at	Hs.651186	v-yes-1 Yamaguchi sarcoma viral related oncogene homolog	LYN		1.90314	0.0449949
202863_at	Hs.369056	SP100 nuclear antigen	SP100		1.89764	0.0121529
229543_at	Hs.425125	Ribosomal protein L29	RPL29		1.89331	0.00143176
235157_at	Hs.518203	Poly (ADP-ribose) polymerase family, member 14	PARP14		1.89129	0.0355687
227609_at	Hs.546467	epithelial stromal interaction 1 (breast)	EPSTI1		1.88672	0.00864354
209140_x_at	Hs.77961	major histocompatibility complex, class I, B	HLA-B		1.88628	0.0314211
203476_at	Hs.82128	trophoblast glycoprotein	TPBG		1.8855	0.0160231
239477_at	Hs.120196	EF-hand domain family, member B	EFHB		1.86695	0.0136867
244313_at	Hs.334019	complement component (3b/4b) receptor 1 (Knops blood group)	CR1		1.85169	0.0115069
218559_s_at	Hs.651210	v-maf musculoaponeurotic fibrosarcoma oncogene homolog B (avian)	MAFB		1.84988	0.037074
231213_at	Hs.191046	phosphodiesterase 1A, calmodulin-dependent	PDE1A		1.84102	0.0137948
241470_x_at	Hs.247150	Transcribed locus			1.82082	0.0440529
200887_s_at	Hs.651258	signal transducer and activator of transcription 1, 91kDa	STAT1		1.81305	0.0367277
1553956_at	Hs.12319	amyotrophic lateral sclerosis 2 (juvenile) chromosome region, candidate 4	ALS2CR4		1.80061	0.026923
221897_at	Hs.458412	tripartite motif-containing 52	TRIM52		1.79488	0.0327554
232002_at	Hs.466471	Glucose phosphate isomerase	GPI		1.77531	0.0376205
209433_s_at		phosphoribosyl pyrophosphate amidotransferase	PPAT		1.77261	0.0212885
218092_s_at	Hs.591619	HIV-1 Rev binding protein	HRB		1.75355	0.0358166
239468_at	Hs.128193	mohawk homeobox	MKX		1.74694	0.0174
205990_s_at	Hs.643085	wingless-type MMTV integration site family, member 5A	WNT5A		1.74537	0.0464447
224800_at	Hs.368359	WD repeat and FYVE domain containing 1	WDFY1		1.73857	0.0282249
1555471_a_at	Hs.24889	formin 2	FMN2		1.73343	0.0445556
226614_s_at	Hs.124299	chromosome 8 open reading frame 13	C8orf13		1.7242	0.00778521
226925_at	Hs.255491	acid phosphatase-like 2	ACPL2		1.71784	0.0353463
204430_s_at	Hs.530003	solute carrier family 2 (facilitated glucose/fructose transporter), member 5	SLC2A5		1.70093	0.0210876
212646_at	Hs.98910	raftlin, lipid raft linker 1	RFTN1		1.69695	0.0371353
208699_x_at	Hs.89643	transketolase (Wernicke-Korsakoff syndrome)	TKT		1.69355	0.0199622
201037_at	Hs.26010	phosphofructokinase, platelet	PFKP		1.68824	0.0439796
240065_at	Hs.276287	family with sequence similarity 81, member B	FAM81B		1.68226	0.0261857
203706_s_at	Hs.173859	frizzled homolog 7 (Drosophila)	FZD7		1.67741	0.0467609
235300_x_at	Hs.48297	ring finger and CHY zinc finger domain containing 1	RCHY1		1.67685	0.0251957
225030_at	Hs.425091	family with sequence similarity 44, member B	FAM44B		1.67371	0.0473276
224606_at	Hs.4055	Kruppel-like factor 6	KLF6		1.66777	0.0365354
200599_s_at	Hs.192374	heat shock protein 90kDa beta (Grp94), member 1	HSP90B1		1.66668	0.0403839
202957_at	Hs.14601	hematopoietic cell-specific Lyn substrate 1	HCLS1		1.65993	0.0262768
219863_at	Hs.26663	hect domain and RLD 5	HERC5		1.6576	0.0458675
218049_s_at	Hs.333823	mitochondrial ribosomal protein L13	MRPL13		1.65242	0.0234191
209774_x_at	Hs.590921	chemokine (C-X-C motif) ligand 2	CXCL2		1.64955	0.0186729
219352_at	Hs.529317	hect domain and RLD 6	HERC6		1.64771	0.0357576
219553_at	Hs.651246	non-metastatic cells 7, protein expressed in (nucleoside-diphosphate kinase)	NME7		1.64746	0.0335558
220980_s_at	Hs.513013	ADP-dependent glucokinase	ADPGK		1.64563	0.0479023
214751_at	Hs.467223	zinc finger protein 468	ZNF468		1.64169	0.0281184
217014_s_at	Hs.546239	alpha-2-glycoprotein 1, zinc-binding	AZGP1		1.63707	0.0458431
226323_at	Hs.413678	coiled-coil domain containing 16	CCDC16		1.63572	0.00913579
240418_at	Hs.649676	Transcribed locus			1.63164	0.0420551
223618_at	Hs.24889	formin 2	FMN2		1.62801	0.0363234
226117_at	Hs.310640	TRAF-interacting protein with a forkhead-associated domain	TIFA		1.62785	0.00371391
209092_s_at	Hs.279061	chromosome 17 open reading frame 25	C17orf25		1.62082	0.0332647
221561_at	Hs.496383	sterol O-acyltransferase (acyl-Coenzyme A: cholesterol acyltransferase) 1	SOAT1		1.62032	0.0427112
230968_at	Hs.444785	Full-length cDNA clone CS0DF032YA11 of Fetal brain of Homo sapiens (human)			1.61412	0.0109429
213797_at	Hs.17518	radical S-adenosyl methionine domain containing 2	RSAD2		1.61293	0.0264376
202203_s_at	Hs.295137	autocrine motility factor receptor	AMFR		1.61258	0.0292756
201400_at	Hs.82793	proteasome (prosome, macropain) subunit, beta type, 3	PSMB3		1.61201	0.0381128
208910_s_at	Hs.555866	complement component 1, q subcomponent binding protein	C1QBP		1.611	0.0179867
224701_at	Hs.518203	poly (ADP-ribose) polymerase family, member 14	PARP14		1.61071	0.0208703
221535_at	Hs.518505	large subunit GTPase 1 homolog (S. cerevisiae)	LSG1		1.61018	0.00702878
217916_s_at	Hs.126941	family with sequence similarity 49, member B	FAM49B		1.60507	0.0416817
227440_at	Hs.506458	ankyrin repeat and sterile alpha motif domain containing 1B	ANKS1B		1.59623	0.0381795
236918_s_at	Hs.591289	leucine rich repeat containing 34	LRRC34		1.5893	0.0102458
227081_at	Hs.406050	dynein, axonemal, light intermediate chain 1	DNALI1		1.58903	0.0448135
200950_at	Hs.124126	actin related protein 2/3 complex, subunit 1A, 41kDa	ARPC1A		1.58887	0.0077811
232197_x_at	Hs.149103	arylsulfatase B	ARSB		1.58632	0.0408546
212998_x_at	Hs.409934	major histocompatibility complex, class II, DQ beta 1	HLA-DQB1		1.58492	0.0420331
218307_at	Hs.8033	radical S-adenosyl methionine domain containing 1	RSAD1		1.5771	0.0338301
233547_x_at	Hs.191046	phosphodiesterase 1A, calmodulin-dependent	PDE1A		1.57523	0.0498945
203646_at	Hs.744	ferredoxin 1	FDX1		1.57159	0.0117352
209184_s_at	Hs.442344	insulin receptor substrate 2	IRS2		1.57101	0.0190589
202869_at	Hs.524760	2',5'-oligoadenylate synthetase 1, 40/46kDa	OAS1		1.5665	0.0387284
AFFX-HUMISGF3A/M97935_5_at	Hs.651258	signal transducer and activator of transcription 1, 91kDa	STAT1		1.56126	0.0198231
229051_at					1.55891	0.0161867
225263_at	Hs.647625	similar to Heparan-sulfate 6-O-sulfotransferase 1 (HS6ST-1)	LOC728969		1.55759	0.00442981
204140_at	Hs.421194	tyrosylprotein sulfotransferase 1	TPST1		1.55675	0.0238765
212138_at	Hs.331431	SCC-112 protein	SCC-112		1.556	0.0457346
202950_at	Hs.83114	crystallin, zeta (quinone reductase)	CRYZ		1.55363	0.0228734
204552_at	Hs.469386	CDNA FLJ34214 fis, clone FCBBF3021807			1.55254	0.0489149
222978_at	Hs.512465	surfeit 4	SURF4		1.54747	0.0259276
224640_at	Hs.507087	signal peptide peptidase 3	UNQ1887		1.54507	0.00642709
236068_s_at	Hs.594911	Transcribed locus			1.54431	0.0243996
226347_at					1.5422	0.0439492
208700_s_at	Hs.89643	transketolase (Wernicke-Korsakoff syndrome)	TKT		1.54147	0.0380347
222309_at	Hs.519930	Chromosome 6 open reading frame 62	C6orf62		1.54091	0.0335958
223764_x_at	Hs.567532	nipsnap homolog 3B (C. elegans)	NIPSNAP3B		1.54087	0.0257929
235579_at	Hs.210367	Splicing factor, arginine/serine-rich 2, interacting protein	SFRS2IP		1.53937	0.0377665
230652_at	Hs.446641	v-raf murine sarcoma 3611 viral oncogene homolog	ARAF		1.53918	0.0260291
1557820_at	Hs.528996	AFG3 ATPase family gene 3-like 2 (yeast)	AFG3L2		1.53725	0.0372302
213093_at	Hs.531704	protein kinase C, alpha	PRKCA		1.53689	0.0476469
225516_at	Hs.448520	solute carrier family 7 (cationic amino acid transporter, y+ system), member 2	SLC7A2		1.5357	0.0478043
216467_s_at	Hs.124537	SNF2 histone linker PHD RING helicase	SHPRH		1.53563	0.0446132
210092_at	Hs.421576	mago-nashi homolog, proliferation-associated (Drosophila)	MAGOH		1.5351	0.0242878
229085_at	Hs.517868	leucine rich repeat containing 3B	LRRC3B		1.53506	0.0436392
209457_at	Hs.2128	dual specificity phosphatase 5	DUSP5		1.53431	0.0238345
235463_s_at	Hs.506829	LAG1 homolog, ceramide synthase 6 (S. cerevisiae)	LASS6		1.53427	0.0213149
203830_at	Hs.462754	chromosome 17 open reading frame 75	C17orf75		1.53077	0.0319177
1555843_at	Hs.465808	Heterogeneous nuclear ribonucleoprotein M	HNRPM		1.5303	0.0039541
204881_s_at	Hs.304249	UDP-glucose ceramide glucosyltransferase	UGCG		1.5302	0.0457294
223053_x_at	Hs.30026	SSU72 RNA polymerase II CTD phosphatase homolog (S. cerevisiae)	SSU72		1.52804	0.0301739
39248_at	Hs.234642	aquaporin 3 (Gill blood group)	AQP3		1.52685	0.0036363
204470_at	Hs.789	chemokine (C-X-C motif) ligand 1 (melanoma growth stimulating activity, alpha)	CXCL1		1.52644	0.0410865
228617_at	Hs.441975	XIAP associated factor-1	BIRC4BP		1.52618	0.00871589
222108_at	Hs.121520	adhesion molecule with Ig-like domain 2	AMIGO2		1.5258	0.0212853
211368_s_at	Hs.2490	caspase 1, apoptosis-related cysteine peptidase (interleukin 1, beta, convertase)	CASP1		1.52522	0.0304527
1559263_s_at		zinc finger CCCH-type containing 12D	ZC3H12D		1.52168	0.0408082
228523_at	Hs.591918	nanos homolog 1 (Drosophila)	NANOS1		1.52118	0.0275381
235566_at	Hs.267632	TATA element modulatory factor 1	TMF1		1.5211	0.0349419
225200_at	Hs.388087	DPH3, KTI11 homolog (S. cerevisiae)	DPH3		1.51891	0.0363938
222642_s_at	Hs.31082	transmembrane protein 33	TMEM33		1.51845	0.00743415
213321_at	Hs.436387	branched chain keto acid dehydrogenase E1, beta polypeptide	BCKDHB		1.51843	0.0443751
217552_x_at	Hs.334019	complement component (3b/4b) receptor 1 (Knops blood group)	CR1		1.51788	0.0152445
204905_s_at	Hs.631818	eukaryotic translation elongation factor 1 epsilon 1	EEF1E1		1.51606	0.0299942
235276_at	Hs.546467	Epithelial stromal interaction 1 (breast)	EPSTI1		1.51542	0.02319
1552519_at	Hs.352338	activin A receptor, type IC	ACVR1C		1.51249	0.0311983
32836_at	Hs.409230	1-acylglycerol-3-phosphate O-acyltransferase 1	AGPAT1		1.50976	0.0187802
63009_at	Hs.606584	SHQ1 homolog (S. cerevisiae)	SHQ1		1.50764	0.0423142
203078_at	Hs.82919	cullin 2	CUL2		1.50538	0.00783474
231820_x_at	Hs.288995	zinc finger protein 587	ZNF587		1.5019	0.021125
202510_s_at	Hs.525607	tumor necrosis factor, alpha-induced protein 2	TNFAIP2		1.50173	0.00963813
205269_at	Hs.304475	lymphocyte cytosolic protein 2 (SH2 domain containing leukocyte protein of 76kDa)	LCP2		1.50031	0.0122818
Down-regulated: 177 transcripts, 131 genes					ART					Down-regulated: 109 transcripts, 76 genes					ART
Probe Set ID	Unigene	Gene Title	Gene Symbol		FC	pv				Probe Set ID	Unigene	Gene Title	Gene Symbol		FC	pv
212451_at	Hs.9997	KIAA0256 gene product	KIAA0256		-2.86538	0.00782263				222024_s_at	Hs.459211	A kinase (PRKA) anchor protein 13	AKAP13		-1.6498	0.0124583
208995_s_at	Hs.470544	peptidylprolyl isomerase G (cyclophilin G)	PPIG		-2.55106	0.0318058				201051_at	Hs.458747	acidic (leucine-rich) nuclear phosphoprotein 32 family, member A	ANP32A		-1.57543	0.049429
210193_at	Hs.121333	myelin-associated oligodendrocyte basic protein	MOBP		-2.503	0.00524928				201305_x_at	Hs.494604	acidic (leucine-rich) nuclear phosphoprotein 32 family, member B	ANP32B		-1.64895	0.031074
214314_s_at	Hs.158688	eukaryotic translation initiation factor 5B	EIF5B		-2.4826	0.0117071				201306_s_at	Hs.494604	acidic (leucine-rich) nuclear phosphoprotein 32 family, member B	ANP32B		-1.61323	0.0275206
209747_at	Hs.592317	transforming growth factor, beta 3	TGFB3		-2.45975	0.00290859				216933_x_at	Hs.158932	adenomatosis polyposis coli	APC		-1.50899	0.013233
213763_at	Hs.397465	Homeodomain interacting protein kinase 2	HIPK2		-2.41922	0.00937428				204378_at	Hs.400556	breast carcinoma amplified sequence 1	BCAS1		-1.79498	0.0320011
208859_s_at	Hs.645562	alpha thalassemia/mental retardation syndrome X-linked	ATRX		-2.40359	0.0199532				207186_s_at	Hs.444200	bromodomain PHD finger transcription factor	BPTF		-1.59421	0.0275048
214723_x_at	Hs.532921	KIAA1641	KIAA1641		-2.39151	0.0333563				1556392_a_at	Hs.145517	CDNA clone IMAGE:5285271			-1.65655	0.000890466
233204_at		similar to hypothetical protein MGC40405	FLJ11903		-2.23678	0.0179166				238718_at	Hs.417630	CDNA FLJ37816 fis, clone BRSSN2003093			-2.19809	0.0210224
201635_s_at	Hs.478407	fragile X mental retardation, autosomal homolog 1	FXR1		-2.21633	0.0267662				235293_at	Hs.417630	CDNA FLJ37816 fis, clone BRSSN2003093			-1.57247	0.0380219
235645_at	Hs.464733	establishment of cohesion 1 homolog 1 (S. cerevisiae)	ESCO1		-2.19695	0.0112604				225923_at	Hs.595403	CDNA FLJ41394 fis, clone BRCAN2026197			-1.51788	0.046953
217597_x_at	Hs.484068	RAB40B, member RAS oncogene family	RAB40B		-2.17047	0.0120792				1568934_at	Hs.78913	chemokine (C-X3-C motif) receptor 1	CX3CR1		-2.17223	0.018635
238718_at	Hs.417630	CDNA FLJ37816 fis, clone BRSSN2003093			-2.16714	0.00853759				229586_at	Hs.59159	chromodomain helicase DNA binding protein 9	CHD9		-1.60355	0.0143494
233869_x_at	Hs.292549	Discs, large homolog 1 (Drosophila)	DLG1		-2.14332	0.0480318				206500_s_at	Hs.437941	chromosome 14 open reading frame 106	C14orf106		-1.62661	0.00017059
1553142_at	Hs.210586	chromosome 13 open reading frame 31	C13orf31		-2.139	0.0416902				228791_at	Hs.6734	Chromosome 15 open reading frame 38	C15orf38		-1.70988	0.048104
1568934_at	Hs.78913	chemokine (C-X3-C motif) receptor 1	CX3CR1		-2.13592	0.0063082				236847_at	Hs.134209	chromosome 19 open reading frame 18	C19orf18		-1.52297	0.0174953
1558474_at	Hs.633366	CDNA FLJ38034 fis, clone CTONG2013393			-2.09903	0.0362044				220755_s_at	Hs.640836	chromosome 6 open reading frame 48	C6orf48		-1.72315	0.0121736
239744_at	Hs.494875	Regulator of G-protein signalling 3	RGS3		-2.0906	0.000720342				223075_s_at	Hs.4944	chromosome 9 open reading frame 58	C9orf58		-1.75369	0.0189027
207276_at	Hs.571748	cerebellar degeneration-related protein 1, 34kDa	CDR1		-2.09043	0.0167504				1553214_a_at	Hs.585464	coiled-coil domain containing 7	CCDC7		-1.88699	0.0310747
204378_at	Hs.400556	breast carcinoma amplified sequence 1	BCAS1		-2.09037	0.00682409				232733_s_at	Hs.271285	collagen, type XX, alpha 1	COL20A1		-1.56872	0.0305377
235110_at	Hs.502775	HRAS-like suppressor 3	HRASLS3		-2.00929	0.00533962				211813_x_at	Hs.156316	decorin	DCN		-1.66794	0.0301322
224605_at	Hs.173705	HCV F-transactivated protein 1	LOC401152		-2.00929	0.000315379				202532_s_at	Hs.83765	dihydrofolate reductase	DHFR		-1.5098	0.0479959
219387_at	Hs.292925	KIAA1212	KIAA1212		-2.00456	0.010151				240305_at	Hs.432397	DIP2 disco-interacting protein 2 homolog C (Drosophila)	DIP2C		-1.60436	0.0237394
200836_s_at	Hs.517949	microtubule-associated protein 4	MAP4		-2.00121	0.00567647				204840_s_at	Hs.567367	early endosome antigen 1, 162kD	EEA1		-1.7846	0.00243288
227708_at	Hs.586423	eukaryotic translation elongation factor 1 alpha 1	EEF1A1		-1.98176	0.00582297				204037_at	Hs.126667	endothelial differentiation, lysophosphatidic acid G-protein-coupled receptor, 2	EDG2		-1.64586	0.0340828
243462_s_at	Hs.244590	BTB (POZ) domain containing 3	BTBD3		-1.98159	0.0354916				218859_s_at	Hs.369284	ESF1, nucleolar pre-rRNA processing protein, homolog (S. cerevisiae)	ESF1		-1.55539	0.0160608
209258_s_at	Hs.24485	structural maintenance of chromosomes 3	SMC3		-1.96306	0.0157642				235645_at	Hs.464733	establishment of cohesion 1 homolog 1 (S. cerevisiae)	ESCO1		-1.95573	0.0493959
201024_x_at	Hs.158688	eukaryotic translation initiation factor 5B	EIF5B		-1.96211	0.0100087				227708_at	Hs.586423	eukaryotic translation elongation factor 1 alpha 1	EEF1A1		-2.09405	0.0115943
225097_at	Hs.397465	Homeodomain interacting protein kinase 2	HIPK2		-1.96096	0.0151951				214395_x_at	Hs.333388	Eukaryotic translation elongation factor 1 delta	EEF1D		-1.70108	0.0347786
243_g_at	Hs.517949	microtubule-associated protein 4	MAP4		-1.94558	0.00658629				214394_x_at	Hs.333388	eukaryotic translation elongation factor 1 delta	EEF1D		-1.54365	0.0490466
221868_at	Hs.416735	KIAA1155 protein	KIAA1155		-1.94358	0.0061567				214314_s_at	Hs.158688	eukaryotic translation initiation factor 5B	EIF5B		-2.30883	0.043715
202125_s_at	Hs.152774	trafficking protein, kinesin binding 2	TRAK2		-1.93789	0.00217591				201024_x_at	Hs.158688	eukaryotic translation initiation factor 5B	EIF5B		-1.8605	0.0390528
224216_at					-1.90897	0.0210089				201026_at	Hs.158688	eukaryotic translation initiation factor 5B	EIF5B		-1.78404	0.0284924
216563_at	Hs.464585	Ankyrin repeat domain 12	ANKRD12		-1.9066	0.046025				225684_at	Hs.463607	family with sequence similarity 33, member A	FAM33A		-1.6765	0.00212682
201829_at	Hs.25155	neuroepithelial cell transforming gene 1	NET1		-1.89869	0.00673427				205117_at	Hs.483635	fibroblast growth factor 1 (acidic)	FGF1		-1.56041	0.0244539
201929_s_at	Hs.407580	plakophilin 4	PKP4		-1.89108	0.0340074				224841_x_at		growth arrest-specific 5	GAS5		-1.5112	0.0458145
201026_at	Hs.158688	eukaryotic translation initiation factor 5B	EIF5B		-1.87994	0.0064711				206397_x_at	Hs.412355	growth differentiation factor 1 /// LAG1 homolog, ceramide synthase 1	GDF1 /// LASS1		-1.57485	0.0281285
1553214_a_at	Hs.585464	coiled-coil domain containing 7	CCDC7		-1.87832	0.0123079				1558779_at	Hs.599225	H2A histone family, member Y	H2AFY		-1.66409	0.0394453
226484_at	Hs.409561	zinc finger and BTB domain containing 47	ZBTB47		-1.86565	0.00618302				224605_at	Hs.173705	HCV F-transactivated protein 1	LOC401152		-1.92957	0.00223288
238526_at	Hs.258209	RAB3A interacting protein (rabin3)	RAB3IP		-1.85074	0.0147198				224604_at	Hs.173705	HCV F-transactivated protein 1	LOC401152		-1.72856	0.00820436
235794_at	Hs.121333	myelin-associated oligodendrocyte basic protein	MOBP		-1.84677	0.0149631				200679_x_at	Hs.434102	high-mobility group box 1	HMGB1		-1.51108	0.0395525
220609_at		hypothetical protein LOC202181	LOC202181		-1.84616	0.0454823				214469_at	Hs.121017	histone cluster 1, H2ae	HIST1H2AE		-1.79213	0.0383056
238853_at	Hs.258209	RAB3A interacting protein (rabin3)	RAB3IP		-1.84025	0.000808027				218279_s_at	Hs.530461	histone cluster 2, H2aa3	HIST2H2AA3		-1.86269	0.0213929
232733_s_at	Hs.271285	collagen, type XX, alpha 1	COL20A1		-1.83686	0.0070085				214290_s_at	Hs.530461	histone cluster 2, H2aa3	HIST2H2AA3		-1.50605	0.0212106
204840_s_at	Hs.567367	early endosome antigen 1, 162kD	EEA1		-1.83109	0.000682004				213763_at	Hs.397465	Homeodomain interacting protein kinase 2	HIPK2		-2.02698	0.0448542
211909_x_at	Hs.445000	prostaglandin E receptor 3 (subtype EP3)	PTGER3		-1.81127	0.0216921				235110_at	Hs.502775	HRAS-like suppressor 3	HRASLS3		-1.94312	0.019121
216929_x_at	Hs.561993	ABO blood group	ABO		-1.80017	0.0483939				1554447_at	Hs.648327	hypothetical LOC554203	LOC554203		-1.5341	0.0194668
204037_at	Hs.126667	endothelial differentiation, lysophosphatidic acid G-protein-coupled receptor, 2	EDG2		-1.79067	0.00704008				227466_at	Hs.399980	hypothetical protein LOC285550	LOC285550		-1.60385	0.0391537
220940_at	Hs.532921	KIAA1641	KIAA1641		-1.78673	0.00102162				219599_at	Hs.648394	hypothetical protein PRO1843	PRO1843		-1.63793	0.0429018
231875_at	Hs.374201	kinesin family member 21A	KIF21A		-1.78456	0.000995335				212451_at	Hs.9997	KIAA0256 gene product	KIAA0256		-2.39712	0.038164
238573_at	Hs.194081	Transcribed locus			-1.77722	0.0130932				221868_at	Hs.416735	KIAA1155 protein	KIAA1155		-1.72322	0.0300401
211424_x_at		methyltransferase like 7A	METTL7A		-1.76415	0.0221667				219387_at	Hs.292925	KIAA1212	KIAA1212		-1.88622	0.040164
224604_at	Hs.173705	HCV F-transactivated protein 1	LOC401152		-1.74904	0.00172195				220940_at	Hs.532921	KIAA1641	KIAA1641		-1.59157	0.00409607
213079_at	Hs.522662	TSR2, 20S rRNA accumulation, homolog (S. cerevisiae)	TSR2		-1.74537	0.0227313				231875_at	Hs.374201	kinesin family member 21A	KIF21A		-1.65154	0.00602836
33850_at	Hs.517949	microtubule-associated protein 4	MAP4		-1.74276	0.0149304				202822_at	Hs.444362	LIM domain containing preferred translocation partner in lipoma	LPP		-1.64494	0.0203555
200834_s_at	Hs.190968	ribosomal protein S21	RPS21		-1.7415	0.000103134				243_g_at	Hs.517949	microtubule-associated protein 4	MAP4		-1.88627	0.025915
235132_at		hypothetical protein LOC254128	LOC254128		-1.73845	0.0251907				200836_s_at	Hs.517949	microtubule-associated protein 4	MAP4		-1.86395	0.0270347
212044_s_at	Hs.523463	Ribosomal protein L27a	RPL27A		-1.73797	0.000351612				212566_at	Hs.517949	microtubule-associated protein 4	MAP4		-1.51363	0.0388662
205451_at	Hs.584654	myeloid/lymphoid or mixed-lineage leukemia translocated to, 7	MLLT7		-1.73706	0.0210132				243064_at	Hs.534582	Mitochondrial translational initiation factor 3	MTIF3		-1.57158	0.0429113
233080_s_at	Hs.591637	PRP40 pre-mRNA processing factor 40 homolog A (yeast)	PRPF40A		-1.72967	0.0206952				210193_at	Hs.121333	myelin-associated oligodendrocyte basic protein	MOBP		-2.20224	0.0257406
229586_at	Hs.59159	chromodomain helicase DNA binding protein 9	CHD9		-1.72466	0.00264448				201829_at	Hs.25155	neuroepithelial cell transforming gene 1	NET1		-1.88637	0.0225688
211992_at	Hs.356604	WNK lysine deficient protein kinase 1	WNK1		-1.72077	0.0116371				212530_at	Hs.24119	NIMA (never in mitosis gene a)-related kinase 7	NEK7		-1.62895	0.0350687
214395_x_at	Hs.333388	Eukaryotic translation elongation factor 1 delta	EEF1D		-1.72025	0.0113255				241633_x_at	Hs.257970	Nuclear factor I/X (CCAAT-binding transcription factor)	NFIX		-1.62207	0.0463024
239339_at	Hs.591061	Zinc finger protein 397	ZNF397		-1.71432	0.028367				209119_x_at	Hs.651199	nuclear receptor subfamily 2, group F, member 2	NR2F2		-1.52362	0.0176048
211993_at	Hs.356604	WNK lysine deficient protein kinase 1	WNK1		-1.71099	0.0359111				208753_s_at	Hs.524599	nucleosome assembly protein 1-like 1	NAP1L1		-1.61374	0.0229902
1562979_at	Hs.621206	CDNA clone IMAGE:4939660			-1.7038	0.0238248				201928_at	Hs.407580	plakophilin 4	PKP4		-1.50588	0.00902376
235765_at	Hs.444213	transducin-like enhancer of split 4 (E(sp1) homolog, Drosophila)	TLE4		-1.70229	0.0328099				1558654_at	Hs.435479	Protein phosphatase 1H (PP2C domain containing)	PPM1H		-1.55871	0.0229904
201991_s_at	Hs.591373	kinesin family member 5B	KIF5B		-1.70089	0.0242732				238526_at	Hs.258209	RAB3A interacting protein (rabin3)	RAB3IP		-1.89805	0.03055
1558779_at	Hs.599225	H2A histone family, member Y	H2AFY		-1.69924	0.0128684				238853_at	Hs.258209	RAB3A interacting protein (rabin3)	RAB3IP		-1.74189	0.0054186
1553094_at	Hs.434138	tachykinin 4 (hemokinin)	TAC4		-1.69879	0.0101				217597_x_at	Hs.484068	RAB40B, member RAS oncogene family	RAB40B		-2.03879	0.0450585
204909_at	Hs.632107	DEAD (Asp-Glu-Ala-Asp) box polypeptide 6	DDX6		-1.69005	0.0387947				243012_at	Hs.471162	Ras association (RalGDS/AF-6) and pleckstrin homology domains 1	RAPH1		-1.72046	0.0451626
208753_s_at	Hs.524599	nucleosome assembly protein 1-like 1	NAP1L1		-1.68957	0.00477532				1561720_at	Hs.632229	RecQ protein-like 5	RECQL5		-1.68634	0.0158666
236812_at	Hs.201058	stathmin-like 4	STMN4		-1.68904	0.0121691				239744_at	Hs.494875	Regulator of G-protein signalling 3	RGS3		-2.07172	0.00291111
208900_s_at	Hs.592136	topoisomerase (DNA) I	TOP1		-1.68713	0.0271482				200869_at	Hs.337766	ribosomal protein L18a	RPL18A		-1.65353	0.00390242
212567_s_at	Hs.517949	microtubule-associated protein 4	MAP4		-1.68316	0.0201269				212044_s_at	Hs.523463	Ribosomal protein L27a	RPL27A		-1.75514	0.00194135
1561720_at	Hs.632229	RecQ protein-like 5	RECQL5		-1.67843	0.00469675				203034_s_at	Hs.648069	ribosomal protein L27a	RPL27A		-1.68194	0.00414676
221700_s_at	Hs.5308	ubiquitin A-52 residue ribosomal protein fusion product 1	UBA52		-1.67522	0.000425168				201406_at	Hs.12332	ribosomal protein L36a	RPL36A		-1.57902	0.011827
222024_s_at	Hs.459211	A kinase (PRKA) anchor protein 13	AKAP13		-1.67445	0.00272335				203107_x_at	Hs.498569	ribosomal protein S2	RPS2		-1.50487	0.0174866
219236_at	Hs.235873	progestin and adipoQ receptor family member VI	PAQR6		-1.6721	0.0446682				200834_s_at	Hs.190968	ribosomal protein S21	RPS21		-1.65874	0.000768715
217856_at	Hs.591455	RNA binding motif protein 8A	RBM8A		-1.67104	0.0376388				201094_at	Hs.156367	ribosomal protein S29	RPS29		-1.56225	0.0185052
225115_at	Hs.397465	Homeodomain interacting protein kinase 2	HIPK2		-1.66625	0.0221701				221472_at	Hs.272168	serine incorporator 3	SERINC3		-1.62123	0.0469494
217789_at	Hs.583855	sorting nexin 6	SNX6		-1.66102	0.0135029				1555495_a_at	Hs.371372	serologically defined colon cancer antigen 10	SDCCAG10		-1.51736	0.0455965
211813_x_at	Hs.156316	decorin	DCN		-1.65875	0.0109706				212465_at	Hs.510407	SET domain containing 3	SETD3		-1.51596	0.0411377
203238_s_at	Hs.8546	Notch homolog 3 (Drosophila)	NOTCH3		-1.65871	0.0295032				200630_x_at	Hs.436687	SET translocation (myeloid leukemia-associated)	SET		-1.6217	0.00430775
241617_x_at					-1.65449	0.0346088				210231_x_at	Hs.436687	SET translocation (myeloid leukemia-associated)	SET		-1.58921	0.00694591
203034_s_at	Hs.648069	ribosomal protein L27a	RPL27A		-1.65317	0.00104846				207069_s_at	Hs.153863	SMAD family member 6	SMAD6		-1.51391	0.00173416
210231_x_at	Hs.436687	SET translocation (myeloid leukemia-associated)	SET		-1.65214	0.00107438				225155_at	Hs.292457	small nucleolar RNA host gene (non-protein coding) 5	SNHG5		-1.84759	0.00911044
201928_at	Hs.407580	plakophilin 4	PKP4		-1.65213	0.0021507				217789_at	Hs.583855	sorting nexin 6	SNX6		-1.61864	0.0410951
213252_at	Hs.594708	SH3 and PX domains 2A	SH3PXD2A		-1.65165	0.006008				236812_at	Hs.201058	stathmin-like 4	STMN4		-1.73268	0.0256909
235446_at		X (inactive)-specific transcript, antisense	TSIX		-1.6506	0.0458075				212845_at	Hs.98259	sterile alpha motif domain containing 4A	SAMD4A		-1.6906	0.0498567
1559402_a_at	Hs.380027	chromosome 1 open reading frame 61	C1orf61		-1.64973	0.0469745				1553094_at	Hs.434138	tachykinin 4 (hemokinin)	TAC4		-1.60006	0.0399169
232975_at	Hs.283315	HLA complex group 18	HCG18		-1.64469	0.026537				1553118_at	Hs.164070	thioesterase superfamily member 4	THEM4		-1.50648	0.00813409
200630_x_at	Hs.436687	SET translocation (myeloid leukemia-associated)	SET		-1.64417	0.000706018				202125_s_at	Hs.152774	trafficking protein, kinesin binding 2	TRAK2		-1.82526	0.0122796
219028_at	Hs.397465	homeodomain interacting protein kinase 2	HIPK2		-1.64388	0.0122865				238573_at	Hs.194081	Transcribed locus			-1.89556	0.0200352
225923_at	Hs.595403	CDNA FLJ41394 fis, clone BRCAN2026197			-1.6419	0.012278				229803_s_at	Hs.597332	Transcribed locus			-1.6068	0.014648
214761_at	Hs.530930	zinc finger protein 423	ZNF423		-1.64103	0.00438232				227274_at	Hs.593463	Transcribed locus			-1.56686	0.0382249
229803_s_at	Hs.597332	Transcribed locus			-1.63886	0.00346698				227547_at	Hs.145500	Transcribed locus			-1.52343	0.0498783
223075_s_at	Hs.4944	chromosome 9 open reading frame 58	C9orf58		-1.63524	0.0151471				209747_at	Hs.592317	transforming growth factor, beta 3	TGFB3		-2.20604	0.0164252
1555495_a_at	Hs.371372	serologically defined colon cancer antigen 10	SDCCAG10		-1.63369	0.0100985				224836_at	Hs.516994	tumor protein p53 inducible nuclear protein 2	TP53INP2		-1.51393	0.0385809
1555063_at	Hs.448851	ubiquitin specific peptidase 6 (Tre-2 oncogene)	USP6		-1.62996	0.0338207				221700_s_at	Hs.5308	ubiquitin A-52 residue ribosomal protein fusion product 1	UBA52		-1.60696	0.00255951
241633_x_at	Hs.257970	Nuclear factor I/X (CCAAT-binding transcription factor)	NFIX		-1.62663	0.0178359				214662_at	Hs.169863	WD repeat domain 43	WDR43		-1.56069	0.0296107
229735_s_at	Hs.523442	NIPA-like domain containing 3	NPAL3		-1.62487	0.0372516				211992_at	Hs.356604	WNK lysine deficient protein kinase 1	WNK1		-1.80109	0.0216922
241091_at	Hs.527515	Transcribed locus			-1.62198	0.0281555				221728_x_at	Hs.529901	X (inactive)-specific transcript	XIST		-7.87545	0.0271292
209715_at	Hs.632724	chromobox homolog 5 (HP1 alpha homolog, Drosophila)	CBX5		-1.62051	0.0147047				235446_at		X (inactive)-specific transcript, antisense	TSIX		-1.80363	0.0301134
227748_at		RNA binding motif protein, X-linked-like 1	RBMXL1		-1.61997	0.0429951				226484_at	Hs.409561	zinc finger and BTB domain containing 47	ZBTB47		-1.74872	0.0287107
223469_at	Hs.131776	pyroglutamyl-peptidase I	PGPEP1		-1.61955	0.00800139				225394_s_at	Hs.496279	zinc finger CCHC-type and RNA binding motif 1	ZCRB1		-1.53996	0.0329165
200869_at	Hs.337766	ribosomal protein L18a	RPL18A		-1.6189	0.00106923				214761_at	Hs.530930	zinc finger protein 423	ZNF423		-1.62525	0.0165249
233734_s_at	Hs.436166	oxysterol binding protein-like 5	OSBPL5		-1.61759	0.0403375				222968_at					-1.68035	0.022925
219689_at	Hs.59729	sema domain, immunoglobulin domain (Ig), 3G	SEMA3G		-1.6164	0.0441792				242987_x_at					-1.52367	0.0248158
205766_at	Hs.514146	titin-cap (telethonin)	TCAP		-1.61631	0.0179116
217322_x_at					-1.61342	0.0221865
201094_at	Hs.156367	ribosomal protein S29	RPS29		-1.61024	0.00414993
1556392_a_at	Hs.145517	CDNA clone IMAGE:5285271			-1.61023	0.000315042
225155_at	Hs.292457	small nucleolar RNA host gene (non-protein coding) 5	SNHG5		-1.60976	0.0240454
225684_at	Hs.463607	family with sequence similarity 33, member A	FAM33A		-1.60299	0.000984463
239754_at	Hs.368934	non-protein coding RNA 188	NCRNA00188		-1.60281	0.0180119
205973_at	Hs.224008	fasciculation and elongation protein zeta 1 (zygin I)	FEZ1		-1.60156	0.027775
201306_s_at	Hs.494604	acidic (leucine-rich) nuclear phosphoprotein 32 family, member B	ANP32B		-1.6002	0.0104343
201305_x_at	Hs.494604	acidic (leucine-rich) nuclear phosphoprotein 32 family, member B	ANP32B		-1.59819	0.0158009
220755_s_at	Hs.640836	chromosome 6 open reading frame 48	C6orf48		-1.59805	0.0118886
206397_x_at	Hs.412355	growth differentiation factor 1 /// LAG1 homolog, ceramide synthase 1	GDF1 /// LASS1		-1.59684	0.00968901
240305_at	Hs.432397	DIP2 disco-interacting protein 2 homolog C (Drosophila)	DIP2C		-1.59573	0.00831423
239481_at	Hs.110069	hypothetical protein FLJ37659	RP1-32F7.2		-1.59374	0.0150531
226533_at	Hs.72325	histidine triad nucleotide binding protein 3	HINT3		-1.59261	0.0374519
216671_x_at	Hs.592357	mucin 8	MUC8		-1.5923	0.03201
232220_at	Hs.442337	S100 calcium binding protein A7A	S100A7A		-1.59146	0.0291751
236576_at	Hs.21375	Transcribed locus			-1.58524	0.0477223
243064_at	Hs.534582	Mitochondrial translational initiation factor 3	MTIF3		-1.58482	0.0148868
207661_s_at	Hs.594708	SH3 and PX domains 2A	SH3PXD2A		-1.58377	0.0237435
226084_at	Hs.584777	microtubule-associated protein 1B	MAP1B		-1.57932	0.00651406
227466_at	Hs.399980	hypothetical protein LOC285550	LOC285550		-1.5773	0.0175863
1558654_at	Hs.435479	Protein phosphatase 1H (PP2C domain containing)	PPM1H		-1.57613	0.00661713
207555_s_at	Hs.442530	thromboxane A2 receptor	TBXA2R		-1.57562	0.034684
230200_at	Hs.396175	NOL1/NOP2/Sun domain family, member 6	NSUN6		-1.57114	0.0166414
206500_s_at	Hs.437941	chromosome 14 open reading frame 106	C14orf106		-1.57033	7.35403e-05
207186_s_at	Hs.444200	bromodomain PHD finger transcription factor	BPTF		-1.57024	0.0113421
205178_s_at	Hs.188553	retinoblastoma binding protein 6	RBBP6		-1.56977	0.02318
1558685_a_at	Hs.553131	hypothetical protein BC009467	LOC158960		-1.56052	0.0229991
224836_at	Hs.516994	tumor protein p53 inducible nuclear protein 2	TP53INP2		-1.56036	0.0108928
222968_at					-1.55284	0.0234538
232404_at	Hs.420541	shroom family member 4	SHROOM4		-1.55064	0.0485688
242987_x_at					-1.54934	0.00656352
235293_at	Hs.417630	CDNA FLJ37816 fis, clone BRSSN2003093			-1.54624	0.0195992
226975_at	Hs.632430	RNA-binding region (RNP1, RRM) containing 3	RNPC3		-1.54221	0.0312549
202549_at	Hs.182625	VAMP (vesicle-associated membrane protein)-associated protein B and C	VAPB		-1.54148	0.0220855
1559479_at	Hs.431796	Hypothetical protein LOC285540	LOC285540		-1.54138	0.0294212
226500_at	Hs.409561	zinc finger and BTB domain containing 47	ZBTB47		-1.53726	0.00137564
1558236_at					-1.53706	0.00284454
236704_at	Hs.584841	Phosphodiesterase 4D interacting protein (myomegalin)	PDE4DIP		-1.53551	0.0367904
209119_x_at	Hs.651199	nuclear receptor subfamily 2, group F, member 2	NR2F2		-1.53413	0.00463119
243135_x_at	Hs.594383	MRNA; cDNA DKFZp761E1721 (from clone DKFZp761E1721)			-1.53253	0.0179224
227274_at	Hs.593463	Transcribed locus			-1.53194	0.0186171
203170_at	Hs.511948	KIAA0409	KIAA0409		-1.52703	0.042545
221892_at	Hs.463511	hexose-6-phosphate dehydrogenase (glucose 1-dehydrogenase)	H6PD		-1.52686	0.0394886
223788_at					-1.52666	0.0194202
204020_at	Hs.443121	purine-rich element binding protein A	PURA		-1.52656	0.0402125
214394_x_at	Hs.333388	eukaryotic translation elongation factor 1 delta	EEF1D		-1.52408	0.0238721
212465_at	Hs.510407	SET domain containing 3	SETD3		-1.5239	0.0144442
221472_at	Hs.272168	serine incorporator 3	SERINC3		-1.52378	0.0392241
244630_at					-1.5218	0.0187211
210341_at	Hs.279562	myelin transcription factor 1	MYT1		-1.52118	0.00116757
201051_at	Hs.458747	acidic (leucine-rich) nuclear phosphoprotein 32 family, member A	ANP32A		-1.52079	0.0302933
1558088_a_at	Hs.302903	ubiquitin-conjugating enzyme E2I (UBC9 homolog, yeast)	UBE2I		-1.5199	0.0348384
235021_at		KIAA2026	KIAA2026		-1.51934	0.0273872
207323_s_at	Hs.551713	myelin basic protein	MBP		-1.51536	0.0234579
214464_at	Hs.35433	CDC42 binding protein kinase alpha (DMPK-like)	CDC42BPA		-1.51489	0.0296438
1554447_at	Hs.648327	hypothetical LOC554203	LOC554203		-1.51354	0.0112108
207069_s_at	Hs.153863	SMAD family member 6	SMAD6		-1.51304	0.000260465
216933_x_at	Hs.158932	adenomatosis polyposis coli	APC		-1.51139	0.00386323
231818_x_at	Hs.651183	Solute carrier family 20 (phosphate transporter), member 2	SLC20A2		-1.50953	0.0404347
208797_s_at		golgi autoantigen, golgin subfamily a, 8B	GOLGA8B		-1.50827	0.0017322
218859_s_at	Hs.369284	ESF1, nucleolar pre-rRNA processing protein, homolog (S. cerevisiae)	ESF1		-1.50801	0.00762511
227567_at	Hs.293560	Archaemetzincins-2	AMZ2		-1.50758	0.045489
212566_at	Hs.517949	microtubule-associated protein 4	MAP4		-1.50678	0.015121
222835_at	Hs.387057	thrombospondin, type I, domain containing 4	THSD4		-1.50546	0.0468769
1554287_at	Hs.50749	tripartite motif-containing 4	TRIM4		-1.50531	0.00380827
1569099_at	Hs.512440	Homo sapiens, clone IMAGE:4861097, mRNA			-1.50167	0.0235902
