# Supplementary material for: Significant Effects of Antiretroviral Therapy on Global Gene Expression in Brain Tissues of Patients with HIV-1-Associated Neurocognitive Disorders
Source: PLoS Pathog. 2011 Sep 1;7(9):e1002213. doi: 10.1371/journal.ppat.1002213 (PMC3164642; doi:10.1371/journal.ppat.1002213)
Supplement: Table S6 — Direct comparison of ART and HAND gene expression datasets. The Table shows significantly changed transcripts and genes derived by direct comparison of RMA values from complete ART and HAND microarray datasets, without prior normalization to HIV-1 negative controls. Also shown are expression values for the same genes in ART vs. HIV-1 negative control. Separate tabs for up- and down-regulated genes. (XLS) [file ppat.1002213.s008.xls]

## Sheet: UP ART
Supplementary Table S6. Significantly changed transcripts and genes in comparison of ART and HAND and value of the same genes in ART versus control. Note: separate tabs for up- and down-regulated genes..
Up-regulated: 1059 transcripts; 640 genes
					ART/HAND			ART/C
Probe Set ID	Unigene	Gene Title	Gene Symbol		FC	pv		FC	pv
1557122_s_at	Hs.303527	CDNA clone IMAGE:4814184			6.74578	0.00035861		1.10562	0.834026
242344_at	Hs.303527	CDNA clone IMAGE:4814184			6.68809	0.000390546		1.17378	0.738304
230303_at	Hs.441275	synaptoporin	SYNPR		6.55022	0.000653628		1.11597	0.853021
204337_at	Hs.386726	regulator of G-protein signalling 4	RGS4		6.24756	0.00110813		1.51328	0.517238
201341_at	Hs.104925	ectodermal-neural cortex (with BTB-like domain)	ENC1		6.22369	0.000307137		1.45299	0.497041
221916_at	Hs.521461	neurofilament, light polypeptide 68kDa	NEFL		6.15185	0.000465414		1.13579	0.783093
1568612_at	Hs.7195	gamma-aminobutyric acid (GABA) A receptor, gamma 2	GABRG2		6.05152	0.000251461		1.54695	0.405933
203999_at	Hs.310545	synaptotagmin I	SYT1		5.77317	0.000967111		1.29915	0.634208
203797_at	Hs.444212	visinin-like 1	VSNL1		5.75012	0.000412316		1.2559	0.618
203000_at	Hs.521651	stathmin-like 2	STMN2		5.51228	0.000355582		1.17929	0.721427
202508_s_at	Hs.167317	synaptosomal-associated protein, 25kDa	SNAP25		5.47937	0.000211322		1.05958	0.889939
229057_at	Hs.93485	sodium channel, voltage-gated, type II, alpha 2	SCN2A2		5.24843	0.000608405		1.25164	0.619044
227449_at	Hs.371218	EPH receptor A4	EPHA4		5.21156	0.00174829		1.88462	0.253567
221805_at	Hs.521461	neurofilament, light polypeptide 68kDa	NEFL		5.14608	0.00102208		1.68729	0.352004
239765_at	Hs.603218	BTAF1 RNA polymerase II, B-TFIID transcription factor-associated, 170kDa			5.13553	0.000567738		1.09353	0.843702
224209_s_at	Hs.494163	guanine deaminase	GDA		4.9319	0.000281007		1.10365	0.83289
242301_at	Hs.569851	cerebellin 2 precursor	CBLN2		4.83945	0.00152632		1.02203	0.96687
228260_at	Hs.166109	ELAV (embryonic lethal, abnormal vision, Drosophila)-like 2 (Hu antigen B)	ELAVL2		4.75033	0.000692314		1.13945	0.781677
238073_at	Hs.213050	ELAV (embryonic lethal, abnormal vision, Drosophila)-like 4 (Hu antigen D)	ELAVL4		4.68204	0.00109514		1.26075	0.653908
205110_s_at	Hs.6540	fibroblast growth factor 13	FGF13		4.5298	0.000138889		1.24647	0.650685
221801_x_at	Hs.521461	neurofilament, light polypeptide 68kDa	NEFL		4.47272	9.38924e-05		1.22556	0.549279
235527_at	Hs.594640	hypothetical protein LOC284214	LOC284214		4.37638	0.000630063		1.08961	0.839923
229823_at	Hs.595912	Transcribed locus			4.33574	0.000738548		1.01808	0.968643
205113_at	Hs.458657	neurofilament, medium polypeptide 150kDa	NEFM		4.27126	0.0016768		1.40734	0.495444
204229_at	Hs.375616	solute carrier family 17 (sodium-dependent inorganic phosphate cotransporter), member 7	SLC17A7		4.27081	0.00169406		1.2171	0.677408
220359_s_at	Hs.475902	cyclic AMP-regulated phosphoprotein, 21 kD	ARPP-21		4.25392	0.00118074		1.65515	0.306696
1557181_s_at	Hs.172982	similar to expressed sequence AI593442	LOC399947		4.19296	0.00316985		1.96987	0.206633
223529_at	Hs.8059	synaptotagmin IV	SYT4		4.16107	0.000582575		1.28247	0.583092
209990_s_at	Hs.198612	gamma-aminobutyric acid (GABA) B receptor, 2	GABBR2		4.08519	0.000949517		1.17751	0.693835
203001_s_at	Hs.521651	stathmin-like 2	STMN2		4.08062	0.00060199		1.15951	0.740114
231529_at	Hs.525589	Maternally expressed 3	MEG3		4.02418	0.00516191		1.01983	0.969473
210040_at	Hs.21413	solute carrier family 12, (potassium-chloride transporter) member 5	SLC12A5		4.00225	0.00216656		1.26598	0.602142
229039_at	Hs.445503	synapsin II	SYN2		3.96854	0.00113355		-1.02568	0.954824
235066_at	Hs.517949	microtubule-associated protein 4	MAP4		3.8754	0.00303143		1.49306	0.47563
204685_s_at	Hs.268942	ATPase, Ca++ transporting, plasma membrane 2	ATP2B2		3.81455	0.000110226		1.28223	0.525106
205551_at	Hs.592018	synaptic vesicle glycoprotein 2B	SV2B		3.77364	0.000561014		1.31596	0.525892
224650_at	Hs.201083	mal, T-cell differentiation protein 2	MAL2		3.7519	0.00131677		1.3763	0.480054
205751_at	Hs.75149	SH3-domain GRB2-like 2	SH3GL2		3.74882	0.00106764		1.28025	0.540775
212624_s_at	Hs.380138	chimerin (chimaerin) 1	CHN1		3.71131	0.00107507		1.2298	0.60783
235486_at	Hs.22270	chromosome 11 open reading frame 69	C11orf69		3.7082	0.0020721		1.21692	0.679596
219619_at	Hs.165636	DIRAS family, GTP-binding RAS-like 2	DIRAS2		3.70291	0.00129126		-1.12932	0.748588
1554524_a_at	Hs.484475	olfactomedin 3	OLFM3		3.70001	0.00189944		1.18606	0.706455
213967_at	Hs.121663	hypothetical protein LOC138046	LOC138046		3.68537	0.00300692		-1.01974	0.969042
203413_at	Hs.505326	NEL-like 2 (chicken)	NELL2		3.67294	0.00126974		1.36493	0.4805
212554_at	Hs.132902	CAP, adenylate cyclase-associated protein, 2 (yeast)	CAP2		3.66367	0.00490781		1.31146	0.587474
213496_at	Hs.13245	plasticity related gene 1	LPPR4		3.65499	0.0021337		1.01596	0.970497
204730_at	Hs.434924	regulating synaptic membrane exocytosis 3	RIMS3		3.65471	0.00240984		1.29963	0.504609
218625_at	Hs.103291	neuritin 1	NRN1		3.64575	0.000883195		1.32782	0.49994
214945_at	Hs.646916	NY-REN-7 antigen	NY-REN-7		3.62786	0.000762618		1.6345	0.251002
214120_at	Hs.167750	ret finger protein-like 1 antisense	RFPL1S		3.60641	0.00106038		1.32891	0.472722
244118_at	Hs.175934	gamma-aminobutyric acid (GABA) A receptor, alpha 1	GABRA1		3.52795	0.00226982		1.38928	0.490709
217979_at	Hs.364544	Tetraspanin 13	TSPAN13		3.4929	0.00175794		1.15986	0.724425
204465_s_at	Hs.500916	internexin neuronal intermediate filament protein, alpha	INA		3.48784	0.00166064		1.16934	0.704879
203798_s_at	Hs.444212	visinin-like 1	VSNL1		3.47715	0.00166422		1.15821	0.739999
229557_at	Hs.525589	maternally expressed 3	MEG3		3.45342	0.0251934		1.01516	0.975522
244623_at	Hs.445324	potassium voltage-gated channel, KQT-like subfamily, member 5	ELAV		3.45106	0.00148488		1.56634	0.306621
205230_at	Hs.21239	rabphilin 3A homolog (mouse)	RPH3A		3.43379	0.00267439		1.28882	0.578712
1556351_at	Hs.353176	hyperpolarization activated cyclic nucleotide-gated potassium channel 1	HCN1		3.42277	0.00105575		1.56863	0.286879
205737_at	Hs.161851	potassium voltage-gated channel, KQT-like subfamily, member 2	KCNQ2		3.39309	0.00785978		1.16918	0.716084
214956_at	Hs.468878	AP2 associated kinase 1	AAK1		3.38043	0.000933596		1.28774	0.524724
212732_at	Hs.525589	maternally expressed 3	MEG3		3.36429	0.0162714		-1.73417	0.275407
204081_at	Hs.524116	neurogranin (protein kinase C substrate, RC3)	NRGN		3.36046	0.00470119		1.19665	0.656975
206935_at	Hs.19492	protocadherin 8	PCDH8		3.32878	0.00205007		2.08798	0.115637
228547_at	Hs.637685	neurexin 1	NRXN1		3.32865	0.00172029		1.12644	0.770057
239293_at	Hs.49230	neurensin 1	NRSN1		3.31874	0.000707675		1.10841	0.815294
218623_at	Hs.559412	HMP19 protein	HMP19		3.31728	0.00148919		1.07884	0.83932
206115_at	Hs.534313	early growth response 3	EGR3		3.31208	0.00172588		1.86507	0.155438
202712_s_at	Hs.425633	creatine kinase, mitochondrial 1B	CKMT1B /// CKMT1A		3.28751	0.00192827		1.19322	0.645732
235070_at	Hs.459842	ataxin 2-binding protein 1	A2BP1		3.27484	0.00205995		1.37312	0.424485
225667_s_at	Hs.260855	family with sequence similarity 84, member A	FAM84A		3.23949	0.000291195		1.18266	0.668535
226612_at	Hs.126856	similar to CG4502-PA	FLJ25076		3.2311	0.00445057		1.27213	0.549876
213131_at	Hs.522484	olfactomedin 1	OLFM1		3.22995	0.0013785		1.90569	0.12728
228262_at	Hs.127951	hypothetical protein FLJ14503	RP11-393H10.2		3.2261	0.00180215		1.0107	0.978159
227641_at	Hs.513244	F-box and leucine-rich repeat protein 16	FBXL16		3.21087	0.00284898		1.35929	0.383702
228716_at	Hs.187861	thyroid hormone receptor, beta	THRB		3.20787	0.00668171		1.55623	0.346985
222798_at	Hs.444321	phosphotriesterase related	PTER		3.20684	0.00412758		1.2263	0.6633
232027_at	Hs.12967	Spectrin repeat containing, nuclear envelope 1	SYNE1		3.20525	0.00241804		1.66148	0.25036
226382_at		hypothetical protein LOC283070	LOC283070		3.18982	0.00160852		1.40237	0.394416
205325_at	Hs.334688	phytanoyl-CoA 2-hydroxylase interacting protein	PHYHIP		3.16328	0.0017731		1.19337	0.639213
204953_at	Hs.368046	synaptosomal-associated protein, 91kDa homolog (mouse)	SNAP91		3.15353	0.00133527		1.18693	0.649362
219855_at	Hs.200016	nudix (nucleoside diphosphate linked moiety X)-type motif 11	NUDT11		3.14338	0.000465889		1.25896	0.46592
222005_s_at	Hs.179915	guanine nucleotide binding protein (G protein), gamma 3	GNG3		3.13958	0.000985744		1.29885	0.432587
226086_at	Hs.436643	synaptotagmin XIII	SYT13		3.13389	0.00392863		1.41669	0.392384
213108_at	Hs.143535	calcium/calmodulin-dependent protein kinase (CaM kinase) II alpha	CAMK2A		3.13304	0.00370049		1.514	0.286199
209200_at	Hs.635685	MADS box transcription enhancer factor 2, polypeptide C (myocyte enhancer factor 2C)	MEF2C		3.12406	0.00162852		1.31429	0.470115
239178_at	Hs.197018	CDNA FLJ38252 fis, clone FCBBF3000269			3.11766	0.000801958		1.42348	0.353676
228796_at	Hs.199877	copine IV	CPNE4		3.11492	0.00267466		1.30409	0.518149
233059_at	Hs.596561	CDNA: FLJ22731 fis, clone HSI15841			3.0895	0.000710805		1.63697	0.231997
242193_at	Hs.7023	CDNA clone IMAGE:4797645			3.08749	0.00529749		1.20124	0.648731
236335_at	Hs.24321	CDNA clone IMAGE:5273964			3.08098	0.00261095		1.1233	0.771592
242488_at	Hs.155736	CDNA FLJ38396 fis, clone FEBRA2007957			3.06848	0.00151262		1.19487	0.619466
213920_at	Hs.124953	cut-like 2 (Drosophila)	CUTL2		3.06842	0.00481533		1.52918	0.307868
239671_at	Hs.646092	CDNA FLJ31085 fis, clone IMR321000037			3.05126	0.00316825		1.24362	0.530689
227202_at	Hs.143434	Contactin 1	CNTN1		3.04046	0.0043589		1.01355	0.970782
236783_at	Hs.543693	Kv channel interacting protein 4	KCNIP4		3.02623	0.00663526		1.61007	0.222531
209598_at	Hs.591838	paraneoplastic antigen MA2	PNMA2		3.02195	0.00306648		1.74242	0.246551
241399_at	Hs.269745	family with sequence similarity 19 (chemokine (C-C motif)-like), member A2	FAM19A2		3.02185	0.0027175		1.46716	0.32636
210016_at	Hs.434418	myelin transcription factor 1-like	MYT1L		3.0158	0.00432276		1.03252	0.927148
213609_s_at	Hs.194766	seizure related 6 homolog (mouse)-like	SEZ6L		3.01187	0.00380262		-1.20929	0.673737
229300_at	Hs.4290	CDNA FLJ37366 fis, clone BRAMY2024416			3.00661	0.00348613		1.40487	0.424851
229201_at	Hs.593599	Full-length cDNA clone CS0DF014YC15 of Fetal brain of Homo sapiens			3.00067	0.00292086		1.36225	0.442949
231650_s_at	Hs.194766	Seizure related 6 homolog (mouse)-like	SEZ6L		2.996	0.00384008		-1.13315	0.779151
214414_x_at		hemoglobin, alpha 2	HBA2		2.99323	0.0099434		-1.77519	0.353671
242524_at	Hs.126141	cerebellin 4 precursor	CBLN4		2.99314	0.0035193		1.71259	0.190529
1552712_a_at	Hs.497123	nicotinamide nucleotide adenylyltransferase 2	NMNAT2		2.9851	0.00144711		-1.1889	0.667949
215116_s_at	Hs.522413	dynamin 1	DNM1		2.98427	0.00717384		1.05544	0.894317
210227_at	Hs.113287	discs, large (Drosophila) homolog-associated protein 2	DLGAP2		2.97985	0.00521916		1.09835	0.810156
230010_at	Hs.112577	KIAA1853	KIAA1853		2.97602	0.00109294		1.16417	0.657514
219572_at	Hs.126730	Ca2+-dependent activator protein for secretion 2	CADPS2		2.97432	0.000985162		1.04067	0.924278
228640_at	Hs.479439	CDNA clone IMAGE:4800096			2.96588	0.00207899		1.25883	0.533518
228658_at		chromosome 22 open reading frame 35	C22orf35		2.96146	0.00404114		-1.03427	0.939483
242036_x_at	Hs.533956	ATPase, Ca++ transporting, plasma membrane 3	ATP2B3		2.95027	0.00675127		1.01595	0.967113
215303_at	Hs.593611	Clones 24632 and 24634 mRNA sequence			2.94795	0.00217531		1.42324	0.39912
227168_at	Hs.517502	hypothetical gene supported by AK098833	FLJ25967		2.93604	0.00926076		1.1995	0.647859
1557180_at	Hs.172982	similar to expressed sequence AI593442	LOC399947		2.93159	0.00362819		1.47836	0.323968
213222_at	Hs.431173	phospholipase C, beta 1 (phosphoinositide-specific)	PLCB1		2.92839	0.00211044		1.14743	0.703074
37566_at	Hs.7989	KIAA1045	KIAA1045		2.92819	0.00275367		1.21885	0.605941
208320_at	Hs.458482	calcium binding protein 1 (calbrain)	CABP1		2.92807	0.00392498		1.29725	0.4791
204722_at	Hs.4865	sodium channel, voltage-gated, type III, beta	SCN3B		2.89089	0.00134072		1.08417	0.842735
232426_at	Hs.21754	MRNA full length insert cDNA clone EUROIMAGE 30103			2.88203	0.00510493		1.14107	0.765734
229657_at	Hs.187861	thyroid hormone receptor, beta	THRB		2.87104	0.00189696		1.36935	0.436307
213921_at	Hs.12409	somatostatin	SST		2.86946	0.000832989		-1.03855	0.929
228414_at	Hs.144795	potassium large conductance calcium-activated channel, subfamily M, alpha member 1	KCNMA1		2.86932	0.00476867		1.00489	0.990666
220115_s_at	Hs.92489	cadherin 10, type 2 (T2-cadherin)	CDH10		2.86534	0.00549324		1.29558	0.575753
219659_at	Hs.444957	ATPase, aminophospholipid transporter-like, Class I, type 8A, member 2	ATP8A2		2.86058	0.00336674		1.15851	0.69539
205591_at	Hs.522484	olfactomedin 1	OLFM1		2.86029	0.00278685		1.03296	0.928007
229256_at	Hs.26612	phosphoglucomutase 2-like 1	PGM2L1		2.85877	0.00740417		1.22848	0.683634
229963_at	Hs.47209	NGFRAP1-like 1	NGFRAP1L1		2.85255	0.000938851		1.82827	0.0981204
230262_at	Hs.23172	ST8 alpha-N-acetyl-neuraminide alpha-2,8-sialyltransferase 3	ST8SIA3		2.84131	0.0089599		1.22545	0.631954
230447_at	Hs.486010	CDNA FLJ30539 fis, clone BRAWH2001255			2.84051	0.00192655		1.20026	0.629668
209915_s_at	Hs.637685	neurexin 1	NRXN1		2.83708	0.00765756		1.08381	0.856091
33767_at	Hs.198760	neurofilament, heavy polypeptide 200kDa	NEFH		2.8278	0.00588575		1.64692	0.200258
212473_s_at	Hs.501928	microtubule associated monoxygenase, calponin and LIM domain containing 2	MICAL2		2.82739	0.0109887		1.30057	0.494161
213245_at	Hs.192215	adenylate cyclase 1 (brain)	ADCY1		2.82383	0.0121356		1.17323	0.699423
1558672_at	Hs.588813	Similar to heat shock 70kD protein binding protein	LOC401648		2.8135	0.000945322		-1.04737	0.885274
229419_at	Hs.561245	F-box and WD-40 domain protein 7 (archipelago homolog, Drosophila)	FBXW7		2.80483	0.00273782		1.30936	0.441315
1568604_a_at	Hs.127013	Ca2+-dependent secretion activator	CADPS		2.78552	0.00184448		1.75686	0.146964
204684_at	Hs.645265	neuronal pentraxin I	NPTX1		2.7831	0.00191831		1.03703	0.924253
222572_at	Hs.22265	protein phosphatase 2C, magnesium-dependent, catalytic subunit	PPM2C		2.7782	0.00451653		1.27772	0.605287
203680_at	Hs.433068	protein kinase, cAMP-dependent, regulatory, type II, beta	PRKAR2B		2.77472	0.00197041		1.57102	0.282026
211696_x_at	Hs.523443	hemoglobin, beta	HBB		2.75802	0.00608629		-1.5862	0.457212
225728_at	Hs.481342	sorbin and SH3 domain containing 2	SORBS2		2.75678	0.00514434		1.18472	0.690373
220122_at	Hs.591248	multiple C2 domains, transmembrane 1	MCTP1		2.75218	0.0115993		2.21495	0.106855
230962_at	Hs.593611	Clones 24632 and 24634 mRNA sequence			2.75139	0.000982232		1.41221	0.369966
231930_at	Hs.495779	ELMO/CED-12 domain containing 1	ELMOD1		2.74124	0.00107476		1.53914	0.217305
213744_at	Hs.501127	attractin-like 1	ATRNL1		2.74121	0.00552098		1.28703	0.504336
203710_at	Hs.567295	inositol 1,4,5-triphosphate receptor, type 1	ITPR1		2.73942	0.00271099		1.51505	0.283306
227690_at	Hs.302352	gamma-aminobutyric acid (GABA) A receptor, beta 3	GABRB3		2.73743	0.00246165		1.34441	0.408467
205626_s_at	Hs.65425	calbindin 1, 28kDa	CALB1		2.73704	0.00425705		1.81495	0.134268
204723_at	Hs.4865	sodium channel, voltage-gated, type III, beta	SCN3B		2.73451	0.00357304		1.22557	0.583979
202260_s_at	Hs.288229	syntaxin binding protein 1	STXBP1		2.73301	0.00534909		1.39131	0.386692
226591_at	Hs.592473	CDNA FLJ33569 fis, clone BRAMY2010317			2.70631	0.013085		1.15754	0.679106
223933_at	Hs.151219	kinesin family member 5A	KIF5A		2.69121	0.0123393		-1.26715	0.602878
236308_at		hypothetical protein LOC285878	LOC285878		2.69076	0.00235984		1.3057	0.484508
225111_s_at	Hs.269471	N-ethylmaleimide-sensitive factor attachment protein, beta	NAPB		2.6824	0.000411675		-1.03704	0.900092
214735_at	Hs.146100	phosphoinositide-binding protein PIP3-E	PIP3-E		2.67504	0.0083008		-1.05111	0.899339
211597_s_at	Hs.121443	homeodomain-only protein	HOP		2.67218	0.0111431		1.56447	0.307809
218751_s_at	Hs.561245	F-box and WD-40 domain protein 7 (archipelago homolog, Drosophila)	FBXW7		2.6607	0.00227218		1.19033	0.611873
204974_at	Hs.27744	RAB3A, member RAS oncogene family	RAB3A		2.659	0.0059273		1.24246	0.513715
243929_at	Hs.580076	Zinc finger protein 533	ZNF533		2.65851	0.00814461		1.13501	0.753742
221914_at	Hs.225936	synapsin I	SYN1		2.65723	0.00202907		1.2253	0.557947
231986_at	Hs.485729	regulating synaptic membrane exocytosis 1	RIMS1		2.65722	0.00404832		1.08682	0.820141
240236_at	Hs.25131	Transcribed locus			2.65474	0.00330392		1.57582	0.193724
205278_at	Hs.420036	glutamate decarboxylase 1 (brain, 67kDa)	GAD1		2.64297	0.00133938		1.44138	0.255546
204471_at	Hs.134974	growth associated protein 43	GAP43		2.64228	0.00520845		1.19698	0.632712
244708_at	Hs.436550	hypothetical protein FLJ33996	FLJ33996		2.63395	0.00436333		1.26952	0.508485
207957_s_at	Hs.460355	Protein kinase C, beta 1	PRKCB1		2.63333	0.00535764		1.55327	0.315376
214293_at	Hs.128199	Septin 11	2008-09-11		2.63235	0.00202985		1.13224	0.754746
227830_at	Hs.302352	gamma-aminobutyric acid (GABA) A receptor, beta 3	GABRB3		2.63205	0.00232205		1.14148	0.698913
238727_at	Hs.238964	Hypothetical gene supported by BC008048	LOC440934		2.63197	0.00126418		1.19784	0.627744
235077_at	Hs.525589	maternally expressed 3	MEG3		2.63034	0.0185618		-1.46686	0.412296
230869_at	Hs.535394	similar to transmembrane protein 28	LOC728215		2.6267	0.00757773		1.25825	0.58856
213484_at	Hs.66187	Clone 23700 mRNA sequence			2.62434	0.00428568		-1.04404	0.90316
235049_at	Hs.192215	adenylate cyclase 1 (brain)	ADCY1		2.61269	0.000499984		1.01306	0.971955
213436_at	Hs.75110	cannabinoid receptor 1 (brain)	CNR1		2.6116	0.00806365		1.66653	0.236413
206290_s_at	Hs.130171	regulator of G-protein signalling 7	RGS7		2.60706	0.00181249		1.05441	0.88192
206089_at	Hs.502145	NEL-like 1 (chicken)	NELL1		2.60684	0.00101692		-1.06357	0.829137
215045_at	Hs.26047	trinucleotide repeat containing 4	TNRC4		2.6055	0.00936783		-1.03923	0.922598
236038_at	Hs.594846	Transcribed locus			2.60306	0.0080811		1.19235	0.628435
232416_at		bruno-like 5, RNA binding protein (Drosophila)	BRUNOL5		2.59843	0.0127067		-1.07907	0.840244
242410_s_at	Hs.437444	calcium channel, voltage-dependent, alpha 1E subunit	CACNA1E		2.59687	0.00303193		-1.06996	0.86693
244130_at	Hs.72630	5-hydroxytryptamine (serotonin) receptor 2A	HTR2A		2.59554	0.00302467		1.17561	0.626001
244370_at	Hs.124128	KIAA2022 protein	RP11-130N24.1		2.59435	0.000590691		1.17616	0.616297
209116_x_at	Hs.523443	hemoglobin, beta	HBB		2.59358	0.00544689		-1.62587	0.420679
241382_at	Hs.433150	Purkinje cell protein 4 like 1	PCP4L1		2.59296	0.0007047		1.29109	0.378436
239738_at	Hs.86603	dachshund homolog 2 (Drosophila)	DACH2		2.59216	0.00765181		1.53277	0.301258
216944_s_at	Hs.567295	inositol 1,4,5-triphosphate receptor, type 1	ITPR1		2.58328	0.00727329		1.66167	0.207961
215241_at	Hs.91791	transmembrane protein 16C	TMEM16C		2.58025	0.0130428		1.23551	0.571687
206552_s_at	Hs.2563	tachykinin, precursor 1	TAC1		2.57929	0.000785007		1.49175	0.269487
204869_at	Hs.315186	proprotein convertase subtilisin/kexin type 2	PCSK2		2.57898	0.00373548		1.34786	0.416067
229921_at	Hs.151219	Kinesin family member 5A	KIF5A		2.5738	0.00823692		-1.62349	0.235544
205489_at	Hs.924	crystallin, mu	CRYM		2.56933	0.00831371		1.21619	0.585838
205635_at	Hs.8004	kalirin, RhoGEF kinase	KALRN		2.56613	0.0090933		1.02282	0.954228
1559545_at	Hs.632166	Small nuclear ribonucleoprotein polypeptide N	SNRPN		2.55478	0.0178898		1.24848	0.543864
234335_s_at	Hs.260855	Family with sequence similarity 84, member A	FAM84A		2.5542	0.00353602		1.30896	0.497614
229116_at	Hs.555917	CDNA clone IMAGE:30721737			2.55217	0.00504719		1.31788	0.437797
237384_x_at	Hs.7093	CDNA clone IMAGE:5262496			2.55141	0.00397225		1.46277	0.250862
209793_at	Hs.519693	glutamate receptor, ionotropic, AMPA 1 /// regulator of G-protein signalling 12	GRIA1 /// RGS12		2.5473	0.0105409		1.41258	0.403575
236738_at	Hs.174743	Similar to LOC166075	LOC401097		2.54717	0.00208698		1.25627	0.510935
1556096_s_at	Hs.443456	unc-13 homolog C (C. elegans)	UNC13C		2.54675	0.0231178		-1.15877	0.746309
219532_at	Hs.101915	elongation of very long chain fatty acids (FEN1/Elo2, SUR4/Elo3, yeast)-like 4	ELOVL4		2.54539	0.00433258		1.28203	0.489558
244680_at	Hs.32973	glycine receptor, beta	GLRB		2.54502	0.00456877		1.11172	0.747832
235740_at	Hs.591248	Multiple C2 domains, transmembrane 1	MCTP1		2.54272	0.00212397		1.167	0.649422
229725_at	Hs.14945	Acyl-CoA synthetase long-chain family member 6	ACSL6		2.54266	0.00509812		1.63838	0.208081
235333_at	Hs.591063	UDP-Gal:betaGlcNAc beta 1,4- galactosyltransferase, polypeptide 6	B4GALT6		2.53861	0.00963745		1.26485	0.538461
205651_x_at	Hs.470646	Rap guanine nucleotide exchange factor (GEF) 4	RAPGEF4		2.53176	0.0297128		-1.46665	0.431862
213486_at	Hs.6421	hypothetical protein DKFZp761N09121	DKFZP761N09121		2.52691	0.033704		1.1801	0.711464
1554655_a_at	Hs.367999	reprimo-like	RPRML		2.51461	0.00266219		-1.06619	0.847385
208851_s_at	Hs.651190	Thy-1 cell surface antigen	THY1		2.50964	0.00665757		1.19666	0.622649
1556583_a_at	Hs.31961	CDNA FLJ37694 fis, clone BRHIP2015224			2.50748	0.00689971		1.30772	0.507529
207366_at	Hs.117780	potassium voltage-gated channel, delayed-rectifier, subfamily S, member 1	KCNS1		2.50253	0.00631902		1.48871	0.277281
230117_at		hypothetical protein LOC285878	LOC285878		2.50126	0.00931416		1.48192	0.327606
239118_at	Hs.248139	potassium voltage-gated channel, shaker-related subfamily, member 2	KCNA2		2.4986	0.00826502		1.54845	0.227978
241398_at	Hs.592198	Metallophosphoesterase domain containing 1	MPPED1		2.49606	0.00249013		1.25885	0.438762
225295_at	Hs.413434	solute carrier family 39 (zinc transporter), member 10	SLC39A10		2.49463	0.00577354		1.14257	0.719221
227001_at	Hs.309489	NIPA-like domain containing 2	NPAL2		2.49378	0.00427889		1.46139	0.25712
221792_at		RAB6B, member RAS oncogene family	RAB6B		2.49209	0.00799545		1.20765	0.631286
219142_at	Hs.8035	RAS-like, family 11, member B	RASL11B		2.49151	0.00199022		1.03368	0.925438
227155_at	Hs.436792	LIM domain only 4	LMO4		2.49036	0.00168817		1.15028	0.642773
213904_at	Hs.587484	Clone 23555 mRNA sequence			2.4895	0.0109863		1.24697	0.519819
1560049_at	Hs.309288	CUG triplet repeat, RNA binding protein 2	CUGBP2		2.48542	0.0164246		-1.22627	0.599295
202507_s_at	Hs.167317	synaptosomal-associated protein, 25kDa	SNAP25		2.48466	0.00664271		1.29544	0.487464
204260_at	Hs.516874	chromogranin B (secretogranin 1)	CHGB		2.48328	0.00320475		1.54333	0.203695
209755_at	Hs.497123	nicotinamide nucleotide adenylyltransferase 2	NMNAT2		2.47851	0.0030371		1.53653	0.187754
1556904_at	Hs.254117	CDNA clone IMAGE:5303125			2.47425	0.0129504		-1.10184	0.80038
226864_at	Hs.433700	Protein kinase (cAMP-dependent, catalytic) inhibitor alpha	PKIA		2.47223	0.0249024		1.28102	0.575732
230220_at	Hs.438914	Transcribed locus, moderately similar to XP_001072857.1 similar to CG18437-PA			2.47209	0.00867637		1.19106	0.669951
1553422_s_at	Hs.459842	ataxin 2-binding protein 1	A2BP1		2.46436	0.00145369		1.1875	0.587608
227176_at	Hs.558595	solute carrier family 2 (facilitated glucose transporter), member 13	SLC2A13		2.4631	0.0118662		1.3377	0.493659
202242_at	Hs.441664	tetraspanin 7	TSPAN7		2.4628	0.00723616		1.28253	0.515782
210432_s_at	Hs.435274	sodium channel, voltage-gated, type III, alpha	SCN3A		2.4626	0.0118564		1.21803	0.667046
202429_s_at	Hs.435512	protein phosphatase 3 (formerly 2B), catalytic subunit, alpha isoform (calcineurin A alpha)	PPP3CA		2.46145	0.0341889		1.69839	0.343536
204753_s_at	Hs.196952	hepatic leukemia factor	HLF		2.46091	0.00583085		1.15926	0.675518
222570_at	Hs.642946	frequenin homolog (Drosophila)	FREQ		2.45802	0.00637019		1.42628	0.248928
212930_at	Hs.506276	ATPase, Ca++ transporting, plasma membrane 1	ATP2B1		2.45449	0.00788773		1.1846	0.640392
1557745_at	Hs.350615	CDNA FLJ25178 fis, clone CBR09176			2.45285	0.00784329		1.05465	0.895321
44040_at	Hs.23158	F-box protein 41	FBXO41		2.44998	0.00642646		-1.07028	0.834258
223611_s_at	Hs.555109	ligand of numb-protein X 1	LNX1		2.44971	0.00137506		1.05183	0.863495
230923_at	Hs.567895	family with sequence similarity 19 (chemokine (C-C motif)-like), member A1	FAM19A1		2.44948	0.00770835		1.36897	0.400915
231223_at	Hs.571466	CUB and Sushi multiple domains 1	CSMD1		2.44819	0.0136249		1.05772	0.882646
240869_at	Hs.633143	Full length insert cDNA clone ZE05A03			2.44496	0.00330244		1.16119	0.608037
234303_s_at	Hs.152009	G protein-coupled receptor 85	GPR85		2.43984	0.00181219		1.17797	0.61363
214788_x_at	Hs.591044	dendrin	DDN		2.43199	0.00323247		-1.03043	0.927727
231040_at	Hs.494178	RAR-related orphan receptor B	RORB		2.43075	0.010959		1.2009	0.584626
229824_at	Hs.292737	CDNA FLJ45325 fis, clone BRHIP3006717			2.42978	0.0086748		1.05887	0.863632
228579_at	Hs.587442	CDNA FLJ37386 fis, clone BRAMY2026538			2.42029	0.00189515		1.25725	0.493471
238521_at	Hs.595279	Transcribed locus			2.41279	0.00561081		1.30426	0.479422
238966_at		bruno-like 4, RNA binding protein (Drosophila)	BRUNOL4		2.41059	0.0148097		1.05941	0.865041
230680_at	Hs.496897	Transcribed locus			2.40859	0.00741195		1.36218	0.412598
231807_at	Hs.445885	KIAA1217	KIAA1217		2.40815	0.00315972		-1.01121	0.981094
212559_at	Hs.520851	protein kinase, cAMP-dependent, regulatory, type I, beta	PRKAR1B		2.40539	0.00650683		1.08099	0.814521
228708_at	Hs.20961	RAB27B, member RAS oncogene family /// G protein-coupled receptor 30	RAB27B /// GPR30		2.40365	0.0053111		1.33782	0.392121
239095_at	Hs.504844	MRNA; cDNA DKFZp686G08203 (from clone DKFZp686G08203)			2.39691	0.00417916		-1.01265	0.971463
201116_s_at	Hs.75360	carboxypeptidase E	CPE		2.39644	0.0418121		1.67092	0.30421
241703_at	Hs.411488	Rap2-binding protein 9	RPIB9		2.38963	0.00444108		1.09525	0.799012
221008_s_at	Hs.106576	alanine-glyoxylate aminotransferase 2-like 1	AGXT2L1		2.3862	0.0396354		1.05292	0.900213
210871_x_at	Hs.22587	synovial sarcoma, X breakpoint 2 interacting protein	SSX2IP		2.38467	0.0030566		1.30699	0.403473
211071_s_at	Hs.75823	myeloid/lymphoid or mixed-lineage leukemia (trithorax homolog, Drosophila); translocated to, 11	MLLT11		2.38248	0.00106348		1.09239	0.771042
204755_x_at	Hs.196952	hepatic leukemia factor	HLF		2.38217	0.00449998		-1.03826	0.923015
231771_at	Hs.511757	gap junction protein, beta 6 (connexin 30)	GJB6		2.37697	0.0434609		1.10336	0.813387
241998_at	Hs.198416	similar to RIKEN cDNA D630023F18	LOC389073		2.37394	0.00442263		1.06024	0.869118
206196_s_at	Hs.500197	RaP2 interacting protein 8	RPIP8		2.37143	0.00464734		1.08866	0.77886
203019_x_at	Hs.22587	synovial sarcoma, X breakpoint 2 interacting protein	SSX2IP		2.37083	0.00275525		1.28299	0.342683
204697_s_at	Hs.150793	chromogranin A (parathyroid secretory protein 1)	CHGA		2.36876	0.00167596		-1.07305	0.807024
229973_at	Hs.531182	chromosome 1 open reading frame 173	C1orf173		2.36769	0.00691189		1.05992	0.87355
205150_s_at	Hs.21572	KIAA0644 gene product	KIAA0644		2.36152	0.00561519		1.55253	0.150661
203998_s_at	Hs.310545	synaptotagmin I	SYT1		2.36108	0.00304089		1.14971	0.750254
238100_at	Hs.468878	AP2 associated kinase 1	AAK1		2.35956	0.00203163		1.17972	0.615551
209159_s_at	Hs.322430	NDRG family member 4	NDRG4		2.3552	0.00488797		1.31908	0.414668
219368_at	Hs.66180	nucleosome assembly protein 1-like 2	NAP1L2		2.35319	0.00511488		1.02562	0.94457
243163_at	Hs.604377	Transcribed locus			2.35274	0.0046241		1.2777	0.472193
211685_s_at	Hs.492427	neurocalcin delta	NCALD		2.34929	0.00492766		1.19573	0.636488
235626_at	Hs.600547	calcium/calmodulin-dependent protein kinase ID	CAMK1D		2.34266	0.00872088		1.44545	0.259464
219425_at	Hs.189810	sulfotransferase family 4A, member 1	SULT4A1		2.34057	0.0023109		1.32536	0.359236
204584_at	Hs.522818	L1 cell adhesion molecule	L1CAM		2.33383	0.00579566		-1.04226	0.895593
205280_at	Hs.32973	glycine receptor, beta	GLRB		2.33345	0.0138049		1.30945	0.491628
229580_at	Hs.7413	Transcribed locus			2.33117	0.00155601		1.24337	0.481137
202432_at	Hs.500067	protein phosphatase 3 (formerly 2B), catalytic subunit, beta isoform (calcineurin A beta)	PPP3CB		2.32669	0.00285293		1.19069	0.640551
230100_x_at	Hs.435714	p21/Cdc42/Rac1-activated kinase 1 (STE20 homolog, yeast)	PAK1		2.32538	0.00842004		1.12438	0.744218
236024_at	Hs.75819	glycoprotein M6A	GPM6A		2.32477	0.00308652		-1.29295	0.44469
214607_at	Hs.390616	p21 (CDKN1A)-activated kinase 3	PAK3		2.31627	0.0155373		1.12843	0.75413
220795_s_at	Hs.211751	likely ortholog of rat brain-enriched guanylate kinase-associated protein	KIAA1446		2.31556	0.0186981		1.30763	0.464512
214111_at	Hs.4817	opioid binding protein/cell adhesion molecule-like	OPCML		2.31206	0.0134977		-1.0079	0.983709
207853_s_at	Hs.90297	synuclein, beta	SNCB		2.31182	0.00756496		1.23578	0.540524
218546_at	Hs.519839	chromosome 1 open reading frame 115	C1orf115		2.31123	0.00512321		1.21253	0.544909
225871_at	Hs.489051	six transmembrane epithelial antigen of the prostate 2	STEAP2		2.30951	0.0029062		1.49753	0.196212
227053_at	Hs.520087	protein kinase C and casein kinase substrate in neurons 1	PACSIN1		2.30936	0.00608679		1.15478	0.608829
212956_at	Hs.480819	TBC1 domain family, member 9 (with GRAM domain)	TBC1D9		2.30896	0.00672097		1.4591	0.342396
231489_x_at	Hs.13284	Transcribed locus			2.30881	0.004596		1.44349	0.251301
225815_at	Hs.193235	complexin 2	CPLX2		2.30672	0.00552833		1.24759	0.505187
227209_at	Hs.143434	Contactin 1	CNTN1		2.30354	0.00590875		1.10253	0.767162
229019_at	Hs.580076	zinc finger protein 533	ZNF533		2.30342	0.00627358		1.17375	0.610006
1556046_a_at	Hs.12513	hypothetical protein LOC157627	LOC157627		2.30072	0.00930401		1.27522	0.454972
206481_s_at	Hs.23748	LIM domain binding 2	LDB2		2.29998	0.0358017		1.05188	0.899187
212372_at	Hs.16355	myosin, heavy chain 10, non-muscle	MYH10		2.29409	0.00859395		1.26801	0.51593
218692_at	Hs.390738	hypothetical protein FLJ20366	FLJ20366		2.28004	0.0121817		1.44631	0.314788
204424_s_at	Hs.504908	LIM domain only 3 (rhombotin-like 2)	LMO3		2.2769	0.00729514		1.06743	0.863513
202457_s_at	Hs.435512	protein phosphatase 3 (formerly 2B), catalytic subunit, alpha isoform (calcineurin A alpha)	PPP3CA		2.27524	0.000809305		1.05427	0.84404
204237_at	Hs.470887	GULP, engulfment adaptor PTB domain containing 1	GULP1		2.27467	0.0103894		1.30135	0.430899
230497_at		bruno-like 5, RNA binding protein (Drosophila)	BRUNOL5		2.26875	0.0175334		1.00914	0.978454
231980_at	Hs.278285	CD226 molecule	CD226		2.2685	0.00681147		1.2351	0.53835
213676_at	Hs.632851	chromosome 6 open reading frame 137	C6orf137		2.26735	0.00656642		1.25434	0.479807
1555318_at	Hs.420830	hypoxia inducible factor 3, alpha subunit	HIF3A		2.26149	0.00829788		-1.24157	0.600616
1557107_at	Hs.512611	hypothetical protein LOC286002	LOC286002		2.26029	0.00687895		1.36954	0.386483
1560648_s_at	Hs.458358	TSPY-like 1	TSPYL1		2.25812	0.00432471		1.26833	0.433126
237250_at	Hs.48372	Full length insert cDNA clone YZ87G11			2.25691	0.0064048		1.46524	0.21705
213965_s_at	Hs.522898	chromodomain helicase DNA binding protein 5	CHD5		2.25613	0.00589983		-1.0443	0.901613
222484_s_at	Hs.483444	chemokine (C-X-C motif) ligand 14	CXCL14		2.25524	0.0121952		1.3292	0.4103
213869_x_at	Hs.651190	Thy-1 cell surface antigen	THY1		2.25392	0.014421		-1.04729	0.894283
225540_at	Hs.368281	microtubule-associated protein 2	MAP2		2.25258	0.0036845		-1.09723	0.75313
1568603_at	Hs.127013	Ca2+-dependent secretion activator	CADPS		2.24491	0.0140692		1.83201	0.122301
230276_at	Hs.467769	family with sequence similarity 49, member A	FAM49A		2.2426	0.0231774		1.44711	0.392649
231348_s_at	Hs.504908	LIM domain only 3 (rhombotin-like 2)	LMO3		2.23392	0.00813639		1.02055	0.958637
222557_at	Hs.639609	stathmin-like 3	STMN3		2.23359	0.00620573		1.35685	0.365423
230849_at	Hs.416139	CDNA FLJ37441 fis, clone BRAWH2006543			2.23216	0.0052149		1.28292	0.437174
214978_s_at	Hs.153648	protein tyrosine phosphatase, receptor type, f polypeptide, interacting protein , alpha 4	PPFIA4		2.23134	0.00585921		1.23327	0.463516
225809_at	Hs.105460	DKFZP564O0823 protein	DKFZP564O0823		2.22838	0.00714959		1.35915	0.375593
205825_at	Hs.78977	proprotein convertase subtilisin/kexin type 1	PCSK1		2.22758	0.0152304		1.35479	0.459019
205852_at	Hs.158460	cyclin-dependent kinase 5, regulatory subunit 2 (p39)	CDK5R2		2.22654	0.00411922		1.01221	0.970227
205691_at	Hs.435277	synaptogyrin 3	SYNGR3		2.22432	0.0137241		1.20115	0.615389
220999_s_at	Hs.519702	cytoplasmic FMR1 interacting protein 2	CYFIP2		2.22116	0.0152039		1.39826	0.347199
226826_at	Hs.23648	CDNA FLJ30735 fis, clone FEBRA2000228			2.22114	0.0059721		1.29161	0.42334
219685_at	Hs.45140	transmembrane protein 35	TMEM35		2.21898	0.00180582		1.46483	0.151811
201310_s_at	Hs.36053	chromosome 5 open reading frame 13	C5orf13		2.21552	0.0115275		1.00148	0.996828
204287_at	Hs.216226	synaptogyrin 1	SYNGR1		2.21363	0.0120232		1.35251	0.328906
205373_at	Hs.167368	catenin (cadherin-associated protein), alpha 2	CTNNA2		2.21321	0.0324112		1.35508	0.442707
1557326_at	Hs.590720	CDNA clone IMAGE:5301138			2.21295	0.00353176		1.55337	0.144178
207299_s_at	Hs.32945	glutamate receptor, metabotropic 1	GRM1		2.21189	0.0077606		1.54641	0.181291
225491_at	Hs.502338	solute carrier family 1 (glial high affinity glutamate transporter), member 2	SLC1A2		2.20981	0.012454		1.22652	0.614492
209570_s_at	Hs.518595	DNA segment on chromosome 4 (unique) 234 expressed sequence	D4S234E		2.20939	0.00744742		1.20119	0.5842
204506_at	Hs.280604	protein phosphatase 3 (formerly 2B), regulatory subunit B, 19kDa, alpha isoform	PPP3R1		2.2091	0.0170697		1.55671	0.273783
235468_at	Hs.135229	Transcribed locus			2.20894	0.00669566		1.28146	0.44547
226918_at	Hs.26714	junctophilin 4	JPH4		2.20854	0.0033487		1.25863	0.431265
213745_at	Hs.501127	attractin-like 1	ATRNL1		2.20744	0.00658849		1.31861	0.399106
204743_at	Hs.169330	transgelin 3	TAGLN3		2.2022	0.00785489		-1.06573	0.826992
235004_at	Hs.519904	RNA binding motif protein 24	RBM24		2.20037	0.00308005		1.382	0.304984
222895_s_at	Hs.510396	B-cell CLL/lymphoma 11B (zinc finger protein)	BCL11B		2.19885	0.012224		-1.03519	0.930734
229461_x_at	Hs.146542	neuronal growth regulator 1	NEGR1		2.19821	0.0374451		1.1818	0.705385
243998_at	Hs.6920	Keratin 222 pseudogene	KRT222P		2.19686	0.0052175		1.39161	0.288747
214597_at	Hs.514451	somatostatin receptor 2	SSTR2		2.19517	0.00450032		1.00207	0.99528
226974_at	Hs.594057	Full-length cDNA clone CS0DF038YD07 of Fetal brain of Homo sapiens (human)			2.19508	0.00645585		1.49967	0.194513
237719_x_at	Hs.145946	regulator of G-protein signalling 7 binding protein	RGS7BP		2.19505	0.000548694		-1.16199	0.623661
233002_at	Hs.259599	KIAA1622	KIAA1622		2.19402	0.0128765		1.75757	0.126004
230144_at	Hs.377070	glutamate receptor, ionotrophic, AMPA 3	GRIA3		2.18749	0.0180871		1.20672	0.600108
213636_at	Hs.7989	KIAA1045	KIAA1045		2.18734	0.00508516		1.14006	0.685958
213927_at	Hs.445496	mitogen-activated protein kinase kinase kinase 9	MAP3K9		2.18674	0.00521148		1.01011	0.976542
222920_s_at	Hs.33187	KIAA0748	KIAA0748		2.18647	0.00819882		1.36084	0.367469
227955_s_at	Hs.288741	CDNA: FLJ22256 fis, clone HRC02860			2.182	0.0026903		1.23846	0.49409
235355_at	Hs.609017	MRNA; cDNA DKFZp564E143 (from clone DKFZp564E143)			2.18036	0.0251037		1.33417	0.387228
206780_at	Hs.231829	glutamate decarboxylase 2 (pancreatic islets and brain, 65kDa)	GAD2		2.18026	0.00452861		1.14205	0.665638
203476_at	Hs.82128	trophoblast glycoprotein	TPBG		2.18024	0.00185889		1.8855	0.0160231
212551_at	Hs.132902	CAP, adenylate cyclase-associated protein, 2 (yeast)	CAP2		2.17925	0.00868165		1.26086	0.515122
242651_at	Hs.147030	Transcribed locus			2.17783	0.0250681		-1.26305	0.483896
203157_s_at	Hs.116448	glutaminase	GLS		2.17655	0.0313341		1.32898	0.49086
231336_at	Hs.199877	copine IV	CPNE4		2.17651	0.0153836		-1.00369	0.991794
204995_at	Hs.500015	cyclin-dependent kinase 5, regulatory subunit 1 (p35)	CDK5R1		2.17628	0.00669758		-1.06134	0.835818
230255_at	Hs.113882	gamma-aminobutyric acid (GABA) A receptor, delta	GABRD		2.17418	0.00424373		1.51474	0.176369
236029_at	Hs.98523	FAT tumor suppressor homolog 3 (Drosophila)	FAT3		2.16688	0.00508227		-1.01017	0.970421
1558404_at	Hs.515383	Hypothetical protein LOC644242	LOC644242		2.16423	0.00875456		1.15093	0.651167
221727_at	Hs.229641	SUB1 homolog (S. cerevisiae)	SUB1		2.16293	0.0385867		1.45103	0.433305
204604_at	Hs.430742	PFTAIRE protein kinase 1	PFTK1		2.16186	0.0120566		1.26582	0.511464
213924_at	Hs.514713	Metallophosphoesterase 1	MPPE1		2.15686	0.00134672		1.50302	0.146465
243023_at	Hs.27996	Transcribed locus			2.15138	0.0228382		-1.07521	0.801284
1564841_at	Hs.383795	MRNA; cDNA DKFZp761G0323 (from clone DKFZp761G0323)			2.14806	0.0066812		1.18424	0.602441
214998_at	Hs.468878	AP2 associated kinase 1	AAK1		2.14114	0.0161676		1.28995	0.478406
228194_s_at	Hs.591915	sortilin-related VPS10 domain containing receptor 1	SORCS1		2.13755	0.00531679		1.20343	0.507029
212448_at	Hs.185677	neural precursor cell expressed, developmentally down-regulated 4-like	NEDD4L		2.13743	0.00861447		1.28132	0.510946
201939_at	Hs.398157	polo-like kinase 2 (Drosophila)	PLK2		2.13537	0.0186314		1.45553	0.29738
227240_at	Hs.97316	neuronal guanine nucleotide exchange factor	NGEF		2.13504	0.0081758		1.13611	0.686378
228062_at	Hs.12554	nucleosome assembly protein 1-like 5	NAP1L5		2.13297	0.00773994		1.46272	0.339459
203029_s_at	Hs.490789	protein tyrosine phosphatase, receptor type, N polypeptide 2	PTPRN2		2.1314	0.00796323		1.3683	0.307764
229818_at	Hs.4221	SV2 related protein homolog (rat)	SVOP		2.13127	0.00541063		1.05273	0.865141
235969_at	Hs.436550	hypothetical protein FLJ33996	FLJ33996		2.12934	0.00823377		1.17706	0.602876
205257_s_at	Hs.592182	amphiphysin (Stiff-Man syndrome with breast cancer 128kDa autoantigen)	AMPH		2.12753	0.0048968		1.23964	0.518639
226507_at	Hs.435714	p21/Cdc42/Rac1-activated kinase 1 (STE20 homolog, yeast)	PAK1		2.12279	0.0162523		1.22445	0.592217
221901_at	Hs.6829	KIAA1644 protein	KIAA1644		2.12143	0.00447785		1.25595	0.38157
204754_at	Hs.196952	hepatic leukemia factor	HLF		2.12083	0.00546826		-1.0079	0.98037
222900_at	Hs.586723	CDNA FLJ35910 fis, clone TESTI2009987			2.11175	0.00692118		-1.10723	0.77301
230596_at	Hs.13281	CDNA FLJ39261 fis, clone OCBBF2009391			2.11108	0.00490262		1.2254	0.465735
205827_at	Hs.458426	cholecystokinin	CCK		2.1097	0.00673389		1.15414	0.623343
210292_s_at	Hs.567884	protocadherin 11 X-linked	PCDH11X /// PCDH11Y		2.1085	0.00917431		1.04345	0.919669
238206_at	Hs.196119	Transcribed locus			2.10849	0.0231672		1.1363	0.68973
239357_at	Hs.268942	ATPase, Ca++ transporting, plasma membrane 2	ATP2B2		2.10647	0.00723953		1.08698	0.805486
241672_at	Hs.422375	hypothetical LOC400120	LOC400120		2.10622	0.000552876		1.15952	0.576193
236456_at	Hs.79092	protein tyrosine phosphatase, non-receptor type 5 (striatum-enriched)	PTPN5		2.10599	0.005279		1.05924	0.838036
204712_at	Hs.284122	WNT inhibitory factor 1	WIF1		2.10558	0.0141504		1.04714	0.885897
232195_at	Hs.499108	G protein-coupled receptor 158	GPR158		2.10339	0.0114107		1.13746	0.712745
230137_at	Hs.27524	transmembrane protein 155	TMEM155		2.10021	0.00932838		1.14653	0.680155
213714_at	Hs.59093	calcium channel, voltage-dependent, beta 2 subunit	CACNB2		2.09985	0.0110525		1.49073	0.229732
222729_at	Hs.561245	F-box and WD-40 domain protein 7 (archipelago homolog, Drosophila)	FBXW7		2.09944	0.00111287		-1.12447	0.678932
214230_at	Hs.597524	cell division cycle 42 (GTP binding protein, 25kDa)	CDC42		2.09389	0.00807847		1.16988	0.598768
220979_s_at	Hs.303609	ST6-N-acetylgalactosaminide alpha-2,6-sialyltransferase 5 alpha-2,6-sialyltransferase 5	ST6GALNAC5		2.0916	0.00897906		1.31319	0.369322
227862_at	Hs.355747	hypothetical LOC388610	LOC388610		2.08951	0.00475037		1.10311	0.758582
230551_at	Hs.560621	Shinc-4 mRNA, partial sequence			2.08717	0.0149161		1.05241	0.872437
214217_at	Hs.147361	Glutamate receptor, metabotropic 5	GRM5		2.0863	0.00853907		1.41018	0.274631
209685_s_at	Hs.460355	protein kinase C, beta 1	PRKCB1		2.08506	0.00756091		1.1762	0.612349
229553_at	Hs.26612	phosphoglucomutase 2-like 1	PGM2L1		2.08439	0.0107499		1.32468	0.387324
1552767_a_at	Hs.385956	heparan sulfate 6-O-sulfotransferase 2	HS6ST2		2.08379	0.00176095		1.21425	0.446647
210347_s_at	Hs.370549	B-cell CLL/lymphoma 11A (zinc finger protein)	BCL11A		2.08123	0.0108651		-1.11997	0.745934
214930_at	Hs.591208	SLIT and NTRK-like family, member 5	SLITRK5		2.0774	0.0201798		1.1243	0.7518
214839_at	Hs.12513	hypothetical protein LOC157627	LOC157627		2.07727	0.0168665		1.04121	0.895659
210721_s_at	Hs.32539	p21(CDKN1A)-activated kinase 7	PAK7		2.07701	0.0190173		1.1772	0.58588
238747_at	Hs.632912	CDNA clone IMAGE:4796172			2.07456	0.00671407		1.05646	0.843025
206051_at	Hs.213050	ELAV (embryonic lethal, abnormal vision, Drosophila)-like 4 (Hu antigen D)	ELAVL4		2.07282	0.00742348		1.162	0.649021
219714_s_at	Hs.128594	calcium channel, voltage-dependent, alpha 2/delta 3 subunit	CACNA2D3		2.07219	0.00920317		1.18595	0.614922
204365_s_at	Hs.368884	receptor accessory protein 1	REEP1		2.07192	0.00684463		1.45462	0.205495
216215_s_at	Hs.282998	Ribosomal protein L41	RPL41		2.0706	0.00647682		1.38947	0.285706
219093_at	Hs.409352	hypothetical protein FLJ20701	FLJ20701		2.07035	0.00129197		1.05684	0.872444
206731_at	Hs.632794	connector enhancer of kinase suppressor of Ras 2	CNKSR2		2.06727	0.0182057		1.43322	0.293135
224964_s_at	Hs.187772	guanine nucleotide binding protein (G protein), gamma 2	GNG2		2.06606	0.0283211		1.19973	0.674112
213172_at	Hs.79170	tetratricopeptide repeat domain 9	TTC9		2.06102	0.00429612		1.13906	0.647564
231391_at	Hs.66194	cortexin 3	CTXN3		2.06026	0.032574		1.62277	0.204362
219365_s_at	Hs.145156	CaM kinase-like vesicle-associated	CAMKV		2.05935	0.00709628		1.12294	0.697284
215634_at	Hs.519693	Glutamate receptor, ionotropic, AMPA 1	GRIA1		2.05746	0.00607465		-1.08522	0.799325
206349_at	Hs.533670	leucine-rich, glioma inactivated 1	LGI1		2.05369	0.0323616		1.602	0.257738
226651_at	Hs.591761	homer homolog 1 (Drosophila)	HOMER1		2.04835	0.00533832		1.34347	0.364502
208359_s_at	Hs.32505	potassium inwardly-rectifying channel, subfamily J, member 4	KCNJ4		2.04759	0.00561511		1.06634	0.853062
219671_at	Hs.524688	hippocalcin like 4	HPCAL4		2.04425	0.0181855		1.32446	0.380785
211745_x_at	Hs.449630	hemoglobin, alpha 1	HBA1		2.04382	0.0231269		-1.4155	0.425949
225847_at	Hs.444099	arylacetamide deacetylase-like 1	AADACL1		2.04336	0.0102277		1.38159	0.344949
213664_at	Hs.444915	solute carrier family 1, member 1	SLC1A1		2.03694	0.0126426		1.19249	0.622925
238029_s_at	Hs.504317	solute carrier family 16, member 14 (monocarboxylic acid transporter 14)	SLC16A14		2.03664	0.0133757		1.33094	0.358323
227318_at	Hs.283851	CDNA FLJ39162 fis, clone OCBBF2002376			2.03622	0.0070053		1.51279	0.249318
209469_at	Hs.75819	glycoprotein M6A	GPM6A		2.0325	0.00554446		1.05054	0.85071
202391_at	Hs.201641	brain abundant, membrane attached signal protein 1	BASP1		2.03145	0.00888115		1.181	0.575434
206001_at	Hs.1832	neuropeptide Y	NPY		2.03082	0.0116654		-1.64437	0.193837
235591_at	Hs.248160	somatostatin receptor 1	SSTR1		2.02788	0.00403832		1.35903	0.344525
209163_at	Hs.355264	cytochrome b-561	CYB561		2.02768	0.00504031		1.71287	0.0626246
239767_at	Hs.387982	CDNA clone IMAGE:5261489			2.02306	0.0212215		1.32226	0.287058
223253_at	Hs.563491	ependymin related protein 1 (zebrafish)	EPDR1		2.021	0.0353475		1.28696	0.491596
229254_at	Hs.567714	major facilitator superfamily domain containing 4	MFSD4		2.02079	0.0317194		1.16355	0.652985
227530_at	Hs.371240	A kinase (PRKA) anchor protein (gravin) 12	AKAP12		2.0202	0.0342205		1.44657	0.333313
229537_at	Hs.436792	LIM domain only 4	LMO4		2.01944	0.00621658		1.49818	0.163165
231067_s_at	Hs.646160	Transcribed locus			2.01894	0.0306952		1.29011	0.512279
217232_x_at	Hs.523443	hemoglobin, beta	HBB		2.01828	0.0106207		-1.59543	0.365107
1558226_a_at	Hs.254117	CDNA clone IMAGE:5303125			2.01681	0.0102206		1.01802	0.948091
203018_s_at	Hs.22587	synovial sarcoma, X breakpoint 2 interacting protein	SSX2IP		2.01639	0.0275581		1.24862	0.521181
244463_at	Hs.591643	ADAM metallopeptidase domain 23	ADAM23		2.01587	0.00849237		1.07659	0.807176
204557_s_at	Hs.157002	DAZ interacting protein 1	DZIP1		2.01537	0.0170881		1.32868	0.429677
226390_at	Hs.93842	START domain containing 4, sterol regulated	STARD4		2.01294	0.0102664		1.74013	0.116351
216963_s_at	Hs.134974	growth associated protein 43	GAP43		2.01203	0.0311107		1.43986	0.286588
209556_at	Hs.121870	neurochondrin	NCDN		2.01062	0.00648812		1.1539	0.56198
225525_at	Hs.648268	KIAA1671 protein	CTA-221G9.4		2.00889	0.0100561		1.48262	0.160752
226183_at	Hs.593022	MRNA; cDNA DKFZp686L15210 (from clone DKFZp686L15210)			2.00881	0.0259615		1.16334	0.664788
229029_at	Hs.591269	calcium/calmodulin-dependent protein kinase IV	CAMK4		2.00869	0.0100191		1.10344	0.748635
212757_s_at	Hs.523045	calcium/calmodulin-dependent protein kinase (CaM kinase) II gamma	CAMK2G		2.00834	0.00381338		1.31878	0.284052
233944_at	Hs.190621	Contactin associated protein-like 2	CNTNAP2		2.00789	0.0371673		1.14404	0.678191
214044_at	Hs.109514	ryanodine receptor 2 (cardiac)	RYR2		2.00767	0.0156871		1.06618	0.831855
228546_at	Hs.490684	dipeptidyl-peptidase 6	DPP6		2.00728	0.0167114		1.40055	0.337206
204359_at	Hs.533710	fibronectin leucine rich transmembrane protein 2	FLRT2		2.00548	0.0259332		-1.05336	0.872713
227434_at	Hs.488591	Williams-Beuren syndrome chromosome region 17	WBSCR17		2.00382	0.00732756		-1.01508	0.957277
47560_at	Hs.94229	latrophilin 1	LPHN1		2.00341	0.0102439		1.1046	0.684813
229294_at	Hs.592068	junctophilin 3	JPH3		2.00212	0.0118484		1.1662	0.613574
206698_at	Hs.78919	X-linked Kx blood group (McLeod syndrome)	XK		2.00202	0.0342912		1.43863	0.368351
207776_s_at	Hs.59093	calcium channel, voltage-dependent, beta 2 subunit	CACNB2		2.00122	0.0107866		1.36912	0.342734
212508_at	Hs.24719	modulator of apoptosis 1	MOAP1		2.00087	0.0385041		1.32858	0.457172
230231_at	Hs.651318	CDNA: FLJ23131 fis, clone LNG08502			1.99974	0.00373688		1.17031	0.604474
52837_at	Hs.6829	KIAA1644 protein	KIAA1644		1.99516	0.00954106		1.09869	0.731432
229463_at	Hs.494312	neurotrophic tyrosine kinase, receptor, type 2	NTRK2		1.99469	0.0042984		1.2152	0.464837
227529_s_at	Hs.371240	A kinase (PRKA) anchor protein (gravin) 12	AKAP12		1.99468	0.0264992		1.31791	0.484348
223362_s_at	Hs.120483	septin 3	39694		1.99461	0.00880288		1.24316	0.477172
230644_at	Hs.136893	leucine rich repeat and fibronectin type III domain containing 5	LRFN5		1.99371	0.00780207		1.18368	0.547453
227178_at	Hs.309288	CUG triplet repeat, RNA binding protein 2	CUGBP2		1.98973	0.0228838		1.31031	0.437217
208850_s_at	Hs.651190	Thy-1 cell surface antigen	THY1		1.98847	0.021681		1.20812	0.566544
1569886_a_at	Hs.437743	galactosidase, beta 1 like 3	GLB1L3		1.98705	0.00914546		1.16664	0.598874
204412_s_at	Hs.198760	neurofilament, heavy polypeptide 200kDa	NEFH		1.98374	0.00923438		1.37897	0.255618
201020_at	Hs.226755	tyrosine 3-monooxygenase/tryptophan 5-monooxygenase activation protein, eta polypeptide	YWHAH		1.98131	0.0366103		1.55528	0.263396
203264_s_at	Hs.54697	Cdc42 guanine nucleotide exchange factor (GEF) 9	ARHGEF9		1.98047	0.0395837		1.25798	0.514988
244455_at	Hs.420016	potassium channel, subfamily T, member 2	KCNT2		1.97841	0.00800837		1.69944	0.104459
205413_at	Hs.289795	metallophosphoesterase domain containing 2	MPPED2		1.97245	0.0190667		1.07799	0.836514
224392_s_at		opsin 3 (encephalopsin, panopsin)	OPN3		1.97241	0.0221167		1.41477	0.364059
218657_at	Hs.632254	Rap guanine nucleotide exchange factor (GEF)-like 1	RAPGEFL1		1.9722	0.00469794		1.10116	0.674312
212801_at	Hs.119594	citron (rho-interacting, serine/threonine kinase 21)	CIT		1.97143	0.00882569		1.46135	0.195352
218259_at	Hs.592047	MKL/myocardin-like 2	MKL2		1.96655	0.0125371		1.13646	0.723266
243681_at	Hs.268726	SH3 and multiple ankyrin repeat domains 2	SHANK2		1.96601	0.0301233		1.02	0.952055
229288_at	Hs.73962	EPH receptor A7	EPHA7		1.96364	0.00858719		-1.06977	0.804959
229245_at	Hs.253146	pleckstrin homology domain containing, family A member 6	PLEKHA6		1.9632	0.032952		1.14185	0.647774
214745_at	Hs.567423	phospholipase C, eta 1	PLCH1		1.96294	0.00972636		1.96548	0.0227605
225831_at	Hs.257900	leucine zipper protein 1	LUZP1		1.96254	0.00402385		1.31152	0.247535
235128_at	Hs.591256	synaptopodin	SYNPO		1.9613	0.0123649		1.12698	0.692106
206857_s_at	Hs.306834	FK506 binding protein 1B, 12.6 kDa	FKBP1B		1.96097	0.0198417		1.24314	0.535284
231325_at	Hs.238889	Unc-5 homolog D (C. elegans)	UNC5D		1.95493	0.0102039		1.24961	0.388931
205414_s_at	Hs.499758	KIAA0672 gene product	KIAA0672		1.95468	0.00690339		1.13252	0.626708
221086_s_at	Hs.241523	FEZ family zinc finger 2	FEZF2		1.9525	0.0352952		-1.0961	0.79878
210383_at	Hs.22654	sodium channel, voltage-gated, type I, alpha	SCN1A		1.95213	0.00601024		1.23114	0.460124
235831_at	Hs.581466	Transcribed locus			1.95184	0.00817099		1.20089	0.558137
226069_at	Hs.524348	prickle homolog 1 (Drosophila)	PRICKLE1		1.95177	0.0147729		1.15729	0.621551
203402_at	Hs.440497	potassium voltage-gated channel, shaker-related subfamily, beta member 2	KCNAB2		1.95133	0.00914442		-1.03296	0.901159
239297_at	Hs.121518	Transcribed locus			1.9513	0.0161179		-1.00692	0.98466
219196_at	Hs.232618	secretogranin III	SCG3		1.94838	0.0190889		1.20071	0.596631
243742_at	Hs.145111				1.94657	0.016506		1.12024	0.717403
218839_at	Hs.234434	hairy/enhancer-of-split related with YRPW motif 1	HEY1		1.94463	0.034656		1.36143	0.405333
1553998_at	Hs.558685	DMRT-like family C1	DMRTC1		1.94396	0.00242453		1.2226	0.38979
230158_at	Hs.533644	dpy-19-like 2 (C. elegans)	DPY19L2		1.94246	0.0152814		1.31818	0.384448
226973_at	Hs.517029	chromosome 20 open reading frame 102	C20orf102		1.94113	0.0162086		1.23462	0.481861
226766_at	Hs.13305	roundabout, axon guidance receptor, homolog 2 (Drosophila)	ROBO2		1.93636	0.00205853		1.14991	0.585757
214823_at	Hs.8198	zinc finger protein 204	ZNF204		1.93625	0.0102998		1.49623	0.179172
239290_at	Hs.657507	FERM and PDZ domain containing 4	FRMPD4		1.93142	0.00538964		1.40141	0.189306
226959_at	Hs.600547	calcium/calmodulin-dependent protein kinase ID	CAMK1D		1.92807	0.00857806		1.17655	0.582812
1556308_at	Hs.616388	proline-rich transmembrane protein 3	PRRT3		1.92662	0.0109374		-1.14488	0.654691
218967_s_at	Hs.444321	phosphotriesterase related	PTER		1.92532	0.039365		1.58079	0.219968
227952_at	Hs.428579	Zinc finger protein 718	ZNF718		1.92432	0.0212024		1.32822	0.272925
229513_at	Hs.287659	Spermatid perinuclear RNA binding protein	STRBP		1.92175	0.046072		1.00068	0.998462
229313_at	Hs.154329	anoctamin 5	ANO5		1.92083	0.0178932		1.36644	0.294714
203159_at	Hs.116448	glutaminase	GLS		1.92053	0.031383		1.03978	0.908804
226587_at	Hs.592473	CDNA FLJ33569 fis, clone BRAMY2010317			1.92002	0.0145092		-1.07282	0.796161
223500_at	Hs.478930	complexin 1	CPLX1		1.91901	0.00498205		1.08142	0.737703
203069_at	Hs.516153	synaptic vesicle glycoprotein 2A	SV2A		1.91859	0.00995688		1.18812	0.529675
209956_s_at	Hs.351887	calcium/calmodulin-dependent protein kinase (CaM kinase) II beta	CAMK2B		1.91742	0.0142462		1.20586	0.542532
232305_at	Hs.147054	3-hydroxymethyl-3-methylglutaryl-Coenzyme A lyase-like 1	HMGCLL1		1.91645	0.0105572		1.49331	0.197126
240425_x_at	Hs.13305	Roundabout, axon guidance receptor, homolog 2 (Drosophila)	ROBO2		1.91557	0.00381684		-1.07465	0.800667
1555310_a_at	Hs.513645	p21(CDKN1A)-activated kinase 6	PAK6		1.91413	0.00785792		1.13019	0.614135
223543_at	Hs.92732	PDZ domain containing 4	PDZD4		1.91158	0.00884835		-1.03209	0.909566
202395_at	Hs.431279	N-ethylmaleimide-sensitive factor	NSF		1.91094	0.0235019		1.17993	0.622178
228598_at	Hs.591555	dipeptidyl-peptidase 10	DPP10		1.91084	0.00114621		1.35552	0.101218
213808_at	Hs.370287	Clone 23688 mRNA sequence			1.90919	0.0432269		1.25118	0.558718
214376_at	Hs.13438	Clone 24626 mRNA sequence			1.90872	0.0150194		1.13103	0.666355
203110_at	Hs.491322	PTK2B protein tyrosine kinase 2 beta	PTK2B		1.90798	0.0111273		1.3461	0.2998
220345_at	Hs.285782	leucine rich repeat transmembrane neuronal 4	LRRTM4		1.90722	0.0232869		1.18369	0.62872
203817_at	Hs.77890	guanylate cyclase 1, soluble, beta 3	GUCY1B3		1.90678	0.0311967		1.74535	0.130122
215311_at	Hs.547458	MRNA full length insert cDNA clone EUROIMAGE 21920			1.90583	0.0050842		1.27733	0.365302
231384_at	Hs.411472	MRNA; cDNA DKFZp686F1745 (from clone DKFZp686F1745)			1.9049	0.0265656		1.27267	0.39218
209829_at	Hs.559459	chromosome 6 open reading frame 32	C6orf32		1.90363	0.00424537		1.32436	0.253285
229606_at	Hs.651600	Transcribed locus, strongly similar to XP_517366.1			1.90358	0.00693662		1.0045	0.986793
242404_at	Hs.562598	Transcribed locus			1.90326	0.0396075		1.16118	0.697744
236261_at	Hs.593061	CDNA FLJ41254 fis, clone BRAMY2033594			1.90239	0.00148067		1.4267	0.202686
206678_at	Hs.175934	gamma-aminobutyric acid (GABA) A receptor, alpha 1	GABRA1		1.90238	0.0165776		1.18761	0.585483
215133_s_at	Hs.558746	NY-REN-7 antigen	NY-REN-7		1.90236	0.00203856		1.19584	0.471513
229714_at	Hs.171001	heparan sulfate 6-O-sulfotransferase 3	HS6ST3		1.90062	0.00393649		1.32123	0.271447
232636_at	Hs.272284	SLIT and NTRK-like family, member 4	SLITRK4		1.9003	0.0138735		1.36623	0.311315
244726_at	Hs.431173	Phospholipase C, beta 1 (phosphoinositide-specific)	PLCB1		1.89884	0.0151376		-1.07625	0.799746
204675_at	Hs.552	steroid-5-alpha-reductase, alpha polypeptide 1	SRD5A1		1.89876	0.0222267		1.12586	0.744851
213316_at	Hs.533953	KIAA1462	KIAA1462		1.89785	0.00901697		-1.08474	0.761806
228067_at	Hs.469398	similar to 2010300C02Rik protein	MGC42367		1.89772	0.0410687		1.11992	0.741598
230076_at	Hs.183983	PITPNM family member 3	PITPNM3		1.89518	0.0149695		1.16913	0.596333
216307_at	Hs.567255	diacylglycerol kinase, beta 90kDa	DGKB		1.89284	0.0113724		1.29164	0.419896
214762_at	Hs.249227	ATPase, H+ transporting, lysosomal 13kDa, V1 subunit G2	ATP6V1G2		1.8912	0.0374484		1.04347	0.903343
1553865_a_at	Hs.134065	hypothetical protein DKFZp761H2121	DKFZp761H2121		1.88945	0.012842		1.35619	0.211137
219778_at	Hs.431009	zinc finger protein, multitype 2	ZFPM2		1.88728	0.013147		1.16874	0.645974
222891_s_at	Hs.370549	B-cell CLL/lymphoma 11A (zinc finger protein)	BCL11A		1.88703	0.0124578		1.15948	0.637309
205399_at	Hs.507755	doublecortin and CaM kinase-like 1	DCAMKL1		1.8869	0.0326737		1.69812	0.22719
204230_s_at	Hs.375616	solute carrier family 17 (sodium-dependent inorganic phosphate cotransporter), member 7	SLC17A7		1.88679	0.00682163		1.33967	0.279104
209841_s_at	Hs.3781	leucine rich repeat neuronal 3	LRRN3		1.88434	0.0123571		-1.09658	0.712783
214811_at	Hs.64125	RIMS binding protein 2	RIMBP2		1.88366	0.0142631		1.30106	0.385728
217414_x_at	Hs.449630	hemoglobin, alpha 1 /// hemoglobin, alpha 2	HBA1 /// HBA2		1.88342	0.0150655		-1.35242	0.426736
210425_x_at		golgi autoantigen, golgin subfamily a, 8B	GOLGA8B		1.88251	0.0340937		1.60286	0.203636
39549_at	Hs.156832	neuronal PAS domain protein 2	NPAS2		1.88013	0.0111658		1.35037	0.251027
212915_at	Hs.434900	PDZ domain containing RING finger 3	PDZRN3		1.87714	0.00740398		1.3835	0.233438
212950_at	Hs.362806	G protein-coupled receptor 116	GPR116		1.87305	0.0129707		1.21913	0.602112
207981_s_at	Hs.444225	estrogen-related receptor gamma	ESRRG		1.8728	0.0129202		1.32407	0.325668
206381_at	Hs.93485	sodium channel, voltage-gated, type II, alpha 2	SCN2A2		1.87231	0.009134		1.1117	0.712979
225685_at	Hs.592787	CDNA FLJ31353 fis, clone MESAN2000264			1.87221	0.022547		1.47113	0.275187
203908_at	Hs.5462	solute carrier family 4, sodium bicarbonate cotransporter, member 4	SLC4A4		1.86919	0.0447026		1.44451	0.351114
207010_at	Hs.27283	gamma-aminobutyric acid (GABA) A receptor, beta 1	GABRB1		1.86866	0.0148187		1.10976	0.749964
228771_at	Hs.632883	adrenergic, beta, receptor kinase 2	ADRBK2		1.86776	0.0098335		1.19008	0.538251
220076_at	Hs.156727	ankylosis, progressive homolog (mouse)	ANKH		1.86767	0.0073582		1.22798	0.466648
207548_at	Hs.570608	glutamate receptor, metabotropic 7	GRM7		1.86544	0.0115504		1.00888	0.976584
1559760_at	Hs.559409	hypothetical gene supported by BC036933	LOC401220		1.86394	0.00349875		1.15017	0.551254
203017_s_at	Hs.22587	synovial sarcoma, X breakpoint 2 interacting protein	SSX2IP		1.86172	0.00754229		1.46167	0.204268
235227_at	Hs.86320	CDNA clone IMAGE:5287121			1.86039	0.0158369		1.30122	0.449107
227909_at	Hs.374414	hypothetical protein MGC39606	MGC39606		1.85892	0.0259332		-1.48422	0.246442
243139_at	Hs.646953	Synaptic vesicle glycoprotein 2C	SV2C		1.85867	0.00400961		1.12535	0.673973
221874_at	Hs.642705	KIAA1324	KIAA1324		1.85546	0.0276718		1.18019	0.553436
1555867_at	Hs.159711	hypothetical protein LOC200169	LOC200169		1.85542	0.000434441		1.2369	0.270504
202539_s_at	Hs.643495	3-hydroxy-3-methylglutaryl-Coenzyme A reductase	HMGCR		1.85328	0.0379286		1.63318	0.157795
1559546_s_at	Hs.632166	Small nuclear ribonucleoprotein polypeptide N	SNRPN		1.85247	0.045762		1.3012	0.413896
226498_at	Hs.507621	Fms-related tyrosine kinase 1	FLT1		1.85212	0.0246705		1.0809	0.839185
214036_at	Hs.288741	ephrin-A5	EFNA5		1.85154	0.00158191		1.06262	0.791345
229715_at	Hs.146274	CDNA FLJ41663 fis, clone FEBRA2027297			1.84971	0.00980408		-1.05778	0.829998
213793_s_at	Hs.591761	homer homolog 1 (Drosophila)	HOMER1		1.84737	0.0230433		1.11603	0.69712
230846_at	Hs.647539	Zinc finger and BTB domain containing 25	ZBTB25		1.8451	0.0243532		1.20205	0.55987
239278_at	Hs.444721	CDNA clone IMAGE:5301129			1.84466	0.00479648		1.43849	0.107105
227365_at	Hs.418055	ataxia, cerebellar, Cayman type (caytaxin)	ATCAY		1.84441	0.00745118		1.17481	0.4961
1557256_a_at	Hs.633316	CDNA FLJ37672 fis, clone BRHIP2012059			1.84424	0.020471		1.17186	0.568552
210181_s_at	Hs.458482	calcium binding protein 1 (calbrain)	CABP1		1.84424	0.0259569		1.18885	0.574364
208906_at	Hs.533709	Bernardinelli-Seip congenital lipodystrophy 2 /// heterogeneous nuclear ribonucleoprotein U L2	BSCL2 /// HNRPUL2		1.84299	0.0234664		1.29554	0.425483
203431_s_at	Hs.440379	Rho GTPase-activating protein	RICS		1.84093	0.0250245		1.324	0.356932
227226_at	Hs.370055	chromosome 6 open reading frame 117	C6orf117		1.83883	0.0238686		1.0267	0.938927
229309_at	Hs.642658	adrenergic, beta-1-, receptor	ADRB1		1.83625	0.0133469		1.09882	0.698756
202022_at	Hs.155247	aldolase C, fructose-bisphosphate	ALDOC		1.83556	0.0286503		1.15686	0.557571
214432_at	Hs.515427	ATPase, Na+/K+ transporting, alpha 3 polypeptide	ATP1A3		1.83498	0.0146891		1.1771	0.569152
243357_at	Hs.146542	neuronal growth regulator 1	NEGR1		1.83431	0.0248368		1.12762	0.703069
209458_x_at	Hs.449630	hemoglobin, alpha 1 /// hemoglobin, alpha 2	HBA1 /// HBA2		1.83344	0.0174285		-1.24879	0.561566
226718_at	Hs.12264	adhesion molecule with Ig-like domain 1	AMIGO1		1.83341	0.0131888		1.09606	0.72994
205590_at	Hs.591127	RAS guanyl releasing protein 1 (calcium and DAG-regulated)	RASGRP1		1.83312	0.0251081		-1.09157	0.782531
213309_at	Hs.202010	phospholipase C-like 2	PLCL2		1.83269	0.0296295		1.68341	0.13835
204072_s_at	Hs.591225	furry homolog (Drosophila)	FRY		1.83118	0.0363331		1.47228	0.32881
213067_at	Hs.16355	myosin, heavy chain 10, non-muscle	MYH10		1.82997	0.0123548		1.13378	0.633098
202425_x_at	Hs.435512	protein phosphatase 3 (formerly 2B), catalytic subunit, alpha isoform (calcineurin A alpha)	PPP3CA		1.82912	0.0214464		1.03375	0.90855
213200_at	Hs.632804	synaptophysin	SYP		1.82906	0.0208516		-1.06457	0.834161
228955_at	Hs.280387	Transcribed locus			1.82886	0.00830378		1.13014	0.679892
208321_s_at	Hs.458482	calcium binding protein 1 (calbrain)	CABP1		1.82857	0.0252645		1.1374	0.665609
201170_s_at	Hs.171825	basic helix-loop-helix domain containing, class B, 2	BHLHB2		1.82779	0.0185147		2.1682	0.0132289
231213_at	Hs.191046	phosphodiesterase 1A, calmodulin-dependent	PDE1A		1.82518	0.0087493		1.84102	0.0137948
213960_at	Hs.526470	CDNA FLJ37610 fis, clone BRCOC2011398			1.82337	0.0152077		1.29044	0.338056
211699_x_at	Hs.449630	hemoglobin, alpha 1 /// hemoglobin, alpha 2	HBA1 /// HBA2		1.82312	0.0316504		-1.25478	0.578886
240713_s_at	Hs.202526	SRY (sex determining region Y)-box 1	SOX1		1.82276	0.00612225		1.27359	0.327584
238600_at	Hs.479066	janus kinase and microtubule interacting protein 1	JAKMIP1		1.82272	0.00342464		1.22785	0.343986
47550_at	Hs.521432	leucine zipper, putative tumor suppressor 1	LZTS1		1.82195	0.00595005		1.02785	0.912994
236359_at	Hs.65239	sodium channel, voltage-gated, type IV, beta	SCN4B		1.82117	0.0201093		1.30629	0.330038
204546_at	Hs.301658	KIAA0513	KIAA0513		1.82001	0.0407216		1.07608	0.82572
242286_at	Hs.411472	MRNA; cDNA DKFZp686F1745 (from clone DKFZp686F1745)			1.81935	0.0280229		1.56112	0.179583
204591_at	Hs.148909	cell adhesion molecule with homology to L1CAM (close homolog of L1)	CHL1		1.8193	0.0397333		1.38392	0.407537
1568736_s_at	Hs.627200	Discs, large (Drosophila) homolog-associated protein 1	DLGAP1		1.81618	0.0200367		1.26138	0.394831
1559342_a_at	Hs.632166	Small nuclear ribonucleoprotein polypeptide N	SNRPN		1.81577	0.0197344		1.27022	0.379799
232002_at	Hs.466471	Glucose phosphate isomerase	GPI		1.80953	0.0266741		1.77531	0.0376205
227290_at	Hs.60257	CDNA FLJ13598 fis, clone PLACE1009921			1.80907	0.00857904		1.244	0.393442
204505_s_at	Hs.106124	erythrocyte membrane protein band 4.9 (dematin)	EPB49		1.80845	0.00751597		1.04876	0.839331
221272_s_at	Hs.497159	chromosome 1 open reading frame 21	C1orf21		1.80661	0.00739706		1.34189	0.196964
206275_s_at	Hs.501928	microtubule associated monoxygenase, calponin and LIM domain containing 2	MICAL2		1.80641	0.0472427		1.05305	0.88198
238480_at	Hs.128576	Chromosome 18 open reading frame 17	C18orf17		1.80586	0.0305289		1.45267	0.232687
210404_x_at	Hs.351887	calcium/calmodulin-dependent protein kinase (CaM kinase) II beta	CAMK2B		1.80413	0.0165646		1.16234	0.585394
215972_at	Hs.146312	Prostate androgen-regulated transcript 1	PART1		1.80333	0.0184685		-1.0485	0.87224
243317_at	Hs.571852	CDNA FLJ33492 fis, clone BRAMY2003681			1.80319	0.0320484		1.20345	0.542616
222328_x_at	Hs.525589	Maternally expressed 3	MEG3		1.80194	0.0203697		-1.12763	0.685716
236538_at	Hs.32763	glutamate receptor, ionotropic, AMPA 2	GRIA2		1.80183	0.0250435		-1.00535	0.983232
210247_at	Hs.445503	synapsin II	SYN2		1.80165	0.0252443		1.26532	0.423877
1554012_at	Hs.444834	R-spondin 2 homolog (Xenopus laevis)	RSPO2		1.8016	0.00850086		1.33653	0.286761
241365_at	Hs.593276	CDNA FLJ42259 fis, clone TKIDN2011289			1.79949	0.047637		1.12113	0.72851
227929_at	Hs.586760	CDNA clone IMAGE:5277945			1.79846	0.0096545		1.30035	0.286122
210794_s_at	Hs.525589	maternally expressed 3	MEG3		1.79843	0.0457275		-1.04522	0.878949
213435_at	Hs.516617	SATB family member 2	SATB2		1.798	0.0408911		1.47657	0.267764
223316_at		coiled-coil domain containing 3	CCDC3		1.79774	0.0116727		1.31042	0.293898
244256_at	Hs.437444	Calcium channel, voltage-dependent, alpha 1E subunit	CACNA1E		1.79772	0.0237723		-1.17679	0.601418
226185_at	Hs.444924	CDP-diacylglycerol synthase (phosphatidate cytidylyltransferase) 1	CDS1		1.79677	0.0384194		1.65633	0.134847
208611_s_at	Hs.372331	spectrin, alpha, non-erythrocytic 1 (alpha-fodrin)	SPTAN1		1.79616	0.0450229		1.54116	0.201461
202517_at	Hs.135270	collapsin response mediator protein 1	CRMP1		1.79603	0.00488815		1.21932	0.400991
1556580_a_at	Hs.453857	CDNA FLJ30798 fis, clone FEBRA2001161			1.79557	0.00845571		1.50815	0.100994
235758_at	Hs.533301	paraneoplastic antigen like 6A	PNMA6A		1.79516	0.00457796		1.228	0.397761
205549_at	Hs.80296	Purkinje cell protein 4	PCP4		1.79454	0.0062173		1.27722	0.307703
223634_at	Hs.474711	RASD family, member 2	RASD2		1.79403	0.00186826		1.15247	0.439994
236532_at	Hs.172982	similar to expressed sequence AI593442	LOC399947		1.79371	0.0322453		1.4123	0.240142
209726_at	Hs.428446	carbonic anhydrase XI	CA11		1.79027	0.0210561		1.22023	0.469812
205738_s_at	Hs.584756	fatty acid binding protein 3, muscle and heart (mammary-derived growth inhibitor)	FABP3		1.7891	0.0168887		1.26871	0.365098
238572_at	Hs.600249	hypothetical protein MGC16211	MGC16211		1.78829	0.0166363		1.24059	0.434671
204735_at	Hs.89901	phosphodiesterase 4A, cAMP-specific (phosphodiesterase E2 dunce homolog, Drosophila)	PDE4A		1.7876	0.019401		1.42094	0.262264
213845_at	Hs.98262	glutamate receptor, ionotropic, kainate 2	GRIK2		1.78662	0.0122106		-1.14953	0.614233
242292_at		similar to melanoma antigen family B, 18 /// similar to chromosome X open reading frame 50	LOC653687 /// LOC729488		1.78526	0.00770629		1.36838	0.207993
241500_at	Hs.387405	Transcribed locus			1.78495	0.0163985		1.40907	0.19924
1558605_at	Hs.597446	CDNA clone IMAGE:4819775			1.78452	0.00983783		1.25094	0.330406
213307_at	Hs.268726	SH3 and multiple ankyrin repeat domains 2	SHANK2		1.78294	0.0192776		1.2421	0.407375
214156_at	Hs.594535	myosin VIIA and Rab interacting protein	MYRIP		1.78238	0.0170872		1.10818	0.704582
59697_at	Hs.512492	RAB15, member RAS onocogene family	RAB15		1.782	0.0190621		1.24465	0.404459
236705_at	Hs.487670	hypothetical protein MGC42090	MGC42090		1.7814	0.0110769		1.1732	0.534934
204814_at	Hs.127013	Ca2+-dependent secretion activator	CADPS		1.78104	0.00549622		1.17739	0.537699
203146_s_at	Hs.167017	gamma-aminobutyric acid (GABA) B receptor, 1	GABBR1		1.78057	0.00576573		-1.01678	0.929022
219724_s_at	Hs.33187	KIAA0748	KIAA0748		1.78008	0.00756223		1.24123	0.385228
231395_at	Hs.444957	ATPase, aminophospholipid transporter, class I, type 8A, member 2	ATP8A2		1.77961	0.00194136		1.01021	0.959341
228509_at	Hs.436306	SPHK1 (sphingosine kinase type 1) interacting protein	SKIP		1.77864	0.00842577		1.18073	0.527098
237584_at	Hs.443913	Transcribed locus			1.77563	0.0131184		-1.04494	0.879477
204018_x_at	Hs.449630	hemoglobin, alpha 1 /// hemoglobin, alpha 2	HBA1 /// HBA2		1.7755	0.0302038		-1.39007	0.391039
206017_at	Hs.26441	KIAA0319	KIAA0319		1.77152	0.00613238		1.23966	0.331145
219400_at	Hs.408730	contactin associated protein 1	CNTNAP1		1.77096	0.0197148		1.2978	0.339514
214781_at					1.76985	0.0100986		1.06957	0.779466
229286_at	Hs.8453	melanoma antigen family E, 1	MAGEE1		1.76921	0.00758488		1.05458	0.813323
238605_at	Hs.592520	Transcribed locus			1.76781	0.017415		1.31702	0.327022
233095_at	Hs.272208	CDNA FLJ10095 fis, clone HEMBA1002430			1.76718	0.0283796		1.4319	0.208144
206456_at	Hs.612087	gamma-aminobutyric acid (GABA) A receptor, alpha 5	GABRA5		1.76714	0.0141705		1.2376	0.441986
230793_at	Hs.145481	leucine rich repeat containing 16	LRRC16		1.7649	0.00581018		1.332	0.260874
232276_at	Hs.171001	heparan sulfate 6-O-sulfotransferase 3	HS6ST3		1.76292	0.00228651		1.0908	0.692975
229247_at	Hs.437696	hypothetical protein FLJ37440	FLJ37440		1.7618	0.00881414		1.41429	0.207329
208433_s_at	Hs.576154	low density lipoprotein receptor-related protein 8, apolipoprotein e receptor	LRP8		1.76138	0.000597214		-1.01178	0.945775
34726_at	Hs.250712	calcium channel, voltage-dependent, beta 3 subunit	CACNB3		1.76007	0.0215682		1.20606	0.495196
224367_at	Hs.398989	brain expressed X-linked 2	BEX2		1.75846	0.0111033		1.22283	0.419507
215235_at	Hs.372331	spectrin, alpha, non-erythrocytic 1 (alpha-fodrin)	SPTAN1		1.75773	0.0286125		1.12281	0.695342
216073_at	Hs.648512	similar to RIKEN cDNA B230218L05 gene	LOC390616		1.75727	0.0110879		1.30583	0.262564
216086_at	Hs.646953	synaptic vesicle glycoprotein 2C	SV2C		1.75683	0.00765974		1.37405	0.192542
216120_s_at	Hs.268942	ATPase, Ca++ transporting, plasma membrane 2	ATP2B2		1.75627	0.00692436		1.2135	0.414052
205818_at	Hs.532316	deleted in bladder cancer 1	DBC1		1.75615	0.00260203		1.0836	0.706231
214596_at	Hs.7138	cholinergic receptor, muscarinic 3	CHRM3		1.75594	0.0191536		1.02033	0.946096
213308_at	Hs.268726	SH3 and multiple ankyrin repeat domains 2	SHANK2		1.75525	0.0100257		1.30688	0.26607
232000_at	Hs.563630	Chromosome 9 open reading frame 52	C9orf52		1.75431	0.024283		1.37133	0.312721
215056_at	Hs.498015	Clone 23695 mRNA sequence			1.75293	0.00406104		-1.05111	0.845195
229793_at	Hs.282795	N-acylsphingosine amidohydrolase (non-lysosomal ceramidase) 2B like	RP11-564C4.1		1.75107	0.00339375		1.02538	0.906148
200623_s_at	Hs.515487	calmodulin 3 (phosphorylase kinase, delta)	CALM3		1.75061	0.0176589		-1.10765	0.712277
215716_s_at	Hs.506276	ATPase, Ca++ transporting, plasma membrane 1	ATP2B1		1.7497	0.0133875		1.0194	0.942195
235225_at	Hs.129783	sodium channel, voltage-gated, type II, beta	SCN2B		1.74684	0.042659		1.10541	0.708372
205440_s_at	Hs.519057	neuropeptide Y receptor Y1	NPY1R		1.74623	0.0380676		-1.02131	0.950482
219573_at	Hs.145481	leucine rich repeat containing 16	LRRC16		1.74547	0.0173574		1.21823	0.470483
240418_at	Hs.649676	Transcribed locus			1.74536	0.00352364		1.63164	0.0420551
205625_s_at	Hs.65425	calbindin 1, 28kDa	CALB1		1.74455	0.0123209		1.35209	0.23498
219498_s_at	Hs.370549	B-cell CLL/lymphoma 11A (zinc finger protein)	BCL11A		1.74412	0.00865116		1.09167	0.711823
1555471_a_at	Hs.24889	formin 2	FMN2		1.74206	0.0187407		1.73343	0.0445556
202524_s_at	Hs.523009	sparc/osteonectin, cwcv and kazal-like domains proteoglycan (testican) 2	SPOCK2		1.74157	0.0475061		1.01999	0.940019
225165_at	Hs.286192	protein phosphatase 1, regulatory subunit 1B	PPP1R1B		1.73905	0.0107088		1.23465	0.280745
202289_s_at	Hs.501252	transforming, acidic coiled-coil containing protein 2	TACC2		1.73844	0.0334781		1.37315	0.367025
225688_s_at	Hs.477114	pleckstrin homology-like domain, family B, member 2	PHLDB2		1.7358	0.0283442		1.12816	0.75419
204154_at	Hs.442378	cysteine dioxygenase, type I	CDO1		1.73566	0.0147617		1.46982	0.1476
222918_at	Hs.522736	RAB9B, member RAS oncogene family	RAB9B		1.7342	0.0149832		1.07781	0.757103
238663_x_at	Hs.503743	glutamate receptor, ionotrophic, AMPA 4	GRIA4		1.73326	0.0167322		1.36453	0.172342
231465_at	Hs.150167	CDNA clone IMAGE:4818531			1.73239	0.00280579		1.07527	0.734061
209683_at	Hs.467769	family with sequence similarity 49, member A	FAM49A		1.732	0.0182989		1.55331	0.114213
226350_at	Hs.534399	choroideremia-like (Rab escort protein 2)	CHML		1.73184	0.0160669		1.4628	0.178861
1565936_a_at	Hs.504908	LIM domain only 3 (rhombotin-like 2)	LMO3		1.73181	0.0194301		-1.13684	0.620262
219497_s_at	Hs.370549	B-cell CLL/lymphoma 11A (zinc finger protein)	BCL11A		1.73117	0.0336038		-1.26562	0.455142
235497_at	Hs.593676	hypothetical protein LOC643837	LOC643837		1.73066	0.0317184		1.1776	0.535112
200982_s_at	Hs.412117	annexin A6	ANXA6		1.73053	0.0403938		1.52747	0.15961
226101_at	Hs.580351	protein kinase C, epsilon	PRKCE		1.73014	0.0154849		1.23965	0.430056
236465_at	Hs.388364	ring finger protein 175	RNF175		1.72966	0.0460395		1.53726	0.172919
228174_at	Hs.133469	Golgi autoantigen, golgin subfamily a, 1	GOLGA1		1.72867	0.0482213		1.68332	0.178646
206109_at	Hs.69747	fucosyltransferase 1 (galactoside 2-alpha-L-fucosyltransferase, H blood group)	FUT1		1.72732	0.00420883		1.09355	0.67349
233220_at	Hs.151167	glutamate receptor, ionotropic, N-methyl-D-aspartate 3A	GRIN3A		1.7265	0.00652111		1.28833	0.256965
206018_at	Hs.632336	forkhead box G1B	FOXG1B		1.72624	0.0126291		1.09784	0.707057
1565937_a_at	Hs.504908	LIM domain only 3 (rhombotin-like 2)	LMO3		1.7261	0.0172683		-1.28397	0.334317
242845_at	Hs.547787	MRNA; cDNA DKFZp564B213 (from clone DKFZp564B213)			1.72469	0.0159742		1.07363	0.785066
203911_at	Hs.148178	RAP1 GTPase activating protein	RAP1GAP		1.72423	0.00554792		1.06482	0.766256
1554507_at	Hs.503560	N-acetylated alpha-linked acidic dipeptidase 2	NAALAD2		1.72167	0.0106223		1.3624	0.28711
209071_s_at	Hs.24950	regulator of G-protein signalling 5	RGS5		1.72077	0.00919832		-1.41707	0.25161
209914_s_at	Hs.637685	neurexin 1	NRXN1		1.72054	0.0488091		1.02991	0.921151
227087_at	Hs.469386	CDNA FLJ34214 fis, clone FCBBF3021807			1.71806	0.0305923		1.48134	0.16895
229406_at	Hs.625992	Hypothetical protein LOC146713	LOC146713		1.71595	0.0177211		1.02318	0.927235
228850_s_at					1.71445	0.029289		1.40396	0.356548
213234_at	Hs.132660	KIAA1467	KIAA1467		1.71415	0.0227254		1.11557	0.729275
230692_at	Hs.103535	hypothetical protein LOC157503	LOC157503		1.71282	0.00767626		1.0897	0.713304
229724_at	Hs.302352	gamma-aminobutyric acid (GABA) A receptor, beta 3	GABRB3		1.71264	0.0063933		1.15769	0.560506
238212_at					1.71226	0.00443773		1.46589	0.0661833
228821_at	Hs.98265	ST6 beta-galactosamide alpha-2,6-sialyltranferase 2	ST6GAL2		1.71199	0.0169981		1.00101	0.996592
227192_at		proline-rich transmembrane protein 2	PRRT2		1.71156	0.0222501		1.12137	0.622578
232424_at	Hs.99500	PR domain containing 16	PRDM16		1.70988	0.0372148		1.5887	0.117072
206384_at	Hs.7235	calcium channel, voltage-dependent, gamma subunit 3	CACNG3		1.70971	0.0345167		1.11253	0.692076
244111_at	Hs.6920	keratin 222 pseudogene	KRT222P		1.70964	0.0215689		1.12972	0.656634
236294_at	Hs.136905	HECT, UBA and WWE domain containing 1	HUWE1		1.70951	0.0206696		-1.22853	0.452886
218434_s_at	Hs.169054	acetoacetyl-CoA synthetase	AACS		1.70929	0.0161549		1.42179	0.15585
203767_s_at	Hs.522578	steroid sulfatase (microsomal), arylsulfatase C, isozyme S	STS		1.70885	0.0238924		1.32034	0.304253
1560411_at	Hs.459842	Ataxin 2-binding protein 1	A2BP1		1.7075	0.00634364		1.00165	0.993815
237509_at	Hs.128812	CDNA FLJ38525 fis, clone HCHON2000851			1.70621	0.0109082		1.21058	0.392654
228060_at		solute carrier family 35, member F1	SLC35F1		1.70453	0.0105903		-1.13609	0.636053
212364_at	Hs.439620	myosin IB	MYO1B		1.70247	0.0194333		-1.14014	0.646721
204552_at	Hs.469386	CDNA FLJ34214 fis, clone FCBBF3021807			1.70201	0.00244382		1.55254	0.0489149
212728_at	Hs.522680	discs, large homolog 3 (neuroendocrine-dlg, Drosophila)	DLG3		1.69845	0.0117278		1.17971	0.547248
213666_at	Hs.496666	septin 6	2008-09-06		1.6979	0.00276692		1.06096	0.773586
215518_at	Hs.477315	syntaxin binding protein 5-like	STXBP5L		1.69724	0.00693979		1.17111	0.484679
216039_at	Hs.634244	postmeiotic segregation increased 2-like 1	PMS2L1		1.69702	0.0135635		1.51238	0.0670319
243308_at	Hs.642701	MORN repeat containing 1	MORN1		1.69648	0.0355298		1.19183	0.504982
242063_s_at	Hs.651751	Transcribed locus			1.69499	0.0119081		1.20819	0.42328
236195_x_at	Hs.631564	protein kinase C, gamma	PRKCG		1.6945	0.0256942		1.14457	0.589895
219463_at	Hs.22920	chromosome 20 open reading frame 103	C20orf103		1.69419	0.0163192		1.17087	0.521609
213423_x_at	Hs.591845	tumor suppressor candidate 3	TUSC3		1.69359	0.0293629		1.21456	0.484147
226912_at	Hs.21902	zinc finger, DHHC-type containing 23	ZDHHC23		1.69336	0.0175432		1.17073	0.521193
227585_at	Hs.435948	ATPase family, AAA domain containing 1	ATAD1		1.69134	0.00405976		1.4468	0.0925583
212242_at	Hs.75318	tubulin, alpha 1	TUBA1		1.69037	0.0324414		1.28588	0.330262
1558815_at	Hs.481342	sorbin and SH3 domain containing 2	SORBS2		1.69011	0.0398561		-1.26069	0.475305
223618_at	Hs.24889	formin 2	FMN2		1.68978	0.0133795		1.62801	0.0363234
236468_at	Hs.616436	CDNA FLJ37467 fis, clone BRAWH2011920			1.68788	0.00929742		1.02086	0.920934
1556579_s_at	Hs.643584	immunoglobulin superfamily, member 10	IGSF10		1.68679	0.0472911		1.60577	0.127988
205104_at	Hs.323833	syntaphilin	SNPH		1.68663	0.0451888		1.17209	0.545434
227702_at	Hs.439760	cytochrome P450, family 4, subfamily X, polypeptide 1	CYP4X1		1.68558	0.024668		1.18109	0.525892
226649_at	Hs.376351	pantothenate kinase 1	PANK1		1.68421	0.0324058		1.28549	0.344029
228933_at	Hs.201623	Nance-Horan syndrome (congenital cataracts and dental anomalies)	NHS		1.68316	0.0207004		1.52203	0.137412
229310_at	Hs.130593	kelch repeat and BTB (POZ) domain containing 9	KBTBD9		1.6826	0.0230257		1.18779	0.503979
218332_at	Hs.334370	brain expressed, X-linked 1	BEX1		1.68232	0.0263186		1.20243	0.497101
204586_at	Hs.194684	bassoon (presynaptic cytomatrix protein)	BSN		1.68222	0.0209663		1.33717	0.265761
232377_at	Hs.487564	neurexophilin 1	NXPH1		1.68094	0.00254595		1.15581	0.510196
222091_at	Hs.724402	hippocalcin like 4	HPCAL4		1.68045	0.0138019		-1.18331	0.529959
1554530_at	Hs.335933	V-set and transmembrane domain containing 2	VSTM2		1.68035	0.0109543		1.15933	0.510894
219877_at	Hs.591850	zinc finger, matrin type 4	ZMAT4		1.6796	0.0094618		1.25651	0.382419
221288_at	Hs.584761	G protein-coupled receptor 22	GPR22		1.67937	0.0292325		1.19489	0.527766
217341_at	Hs.522413	dynamin 1	DNM1		1.67878	0.0126729		1.03916	0.863759
210147_at	Hs.24976	ADP-ribosyltransferase 3	ART3		1.67844	0.0137632		1.59938	0.0585468
215469_at	Hs.137567	Clone IMAGE:26186, mRNA sequence			1.67836	0.0216293		1.36224	0.180946
223550_s_at	Hs.463466	carbonic anhydrase X	CA10		1.6771	0.0278669		1.03381	0.903686
232411_at	Hs.27261	EST from clone 24355, full insert			1.6765	0.0430888		1.11937	0.680501
232010_at	Hs.591707	follistatin-like 5	FSTL5		1.67623	0.0493474		1.20921	0.426796
226618_at	Hs.126856	similar to CG4502-PA	FLJ25076		1.67587	0.00794953		1.16944	0.479004
37005_at	Hs.466662	neuroblastoma, suppression of tumorigenicity 1	NBL1		1.67573	0.00529898		1.18331	0.380567
221493_at	Hs.458358	TSPY-like 1	TSPYL1		1.67564	0.0394854		1.0751	0.793006
216967_at	Hs.134974	growth associated protein 43	GAP43		1.67538	0.0290688		1.23524	0.439504
235494_at	Hs.26409	CDNA clone IMAGE:5284125			1.67519	0.0246147		1.17142	0.468914
204612_at	Hs.433700	protein kinase (cAMP-dependent, catalytic) inhibitor alpha	PKIA		1.67502	0.0173137		1.11335	0.520584
226167_at	Hs.502730	synaptotagmin VII	SYT7		1.67349	0.0225943		1.1752	0.50299
239579_at	Hs.201555	abhydrolase domain containing 7	ABHD7		1.67343	0.0436263		1.21974	0.490308
226560_at	Hs.210043	Transcribed locus			1.67342	0.024783		1.17189	0.537057
227453_at	Hs.164502	unc-13 homolog A (C. elegans)	UNC13A		1.67333	0.0265644		1.00798	0.97477
238577_s_at	Hs.32135	Transcribed locus			1.67287	0.0125645		1.48735	0.111057
220331_at	Hs.25121	cytochrome P450, family 46, subfamily A, polypeptide 1	CYP46A1		1.67214	0.0167901		-1.20817	0.372676
207103_at	Hs.21703	potassium voltage-gated channel, Shal-related subfamily, member 2	KCND2		1.6719	0.028522		1.21555	0.489367
244217_at	Hs.459842	Ataxin 2-binding protein 1	A2BP1		1.6714	0.0306243		1.02411	0.921373
205051_s_at	Hs.479754	v-kit Hardy-Zuckerman 4 feline sarcoma viral oncogene homolog	KIT		1.67122	0.00997745		1.20385	0.360127
205839_s_at	Hs.112499	benzodiazapine receptor (peripheral) associated protein 1	BZRAP1		1.67066	0.00712586		-1.13082	0.64957
209006_s_at	Hs.259412	chromosome 1 open reading frame 63	C1orf63		1.6698	0.026724		1.59973	0.128532
213009_s_at	Hs.579079	tripartite motif-containing 37	TRIM37		1.66824	0.022947		1.10774	0.724423
231355_at	Hs.633373	CDNA FLJ30598 fis, clone BRAWH2009263			1.66818	0.020704		1.02776	0.910929
200878_at	Hs.468410	endothelial PAS domain protein 1	EPAS1		1.66768	0.0439685		-1.34453	0.525167
238697_at	Hs.374414	Hypothetical protein MGC39606	MGC39606		1.66752	0.0141992		1.20174	0.383241
212240_s_at	Hs.132225	phosphoinositide-3-kinase, regulatory subunit 1 (p85 alpha)	PIK3R1		1.66738	0.0244043		1.18413	0.461551
202540_s_at	Hs.643495	3-hydroxy-3-methylglutaryl-Coenzyme A reductase	HMGCR		1.66651	0.0426742		1.43544	0.163146
1559360_at	Hs.128518	Ephrin-A5	EFNA5		1.66632	0.0178289		1.3595	0.218625
219073_s_at	Hs.150122	oxysterol binding protein-like 10	OSBPL10		1.66556	0.00253888		1.06431	0.771073
207147_at	Hs.419	distal-less homeobox 2	DLX2		1.66492	0.00164316		1.25575	0.1899
226907_at	Hs.486798	protein phosphatase 1, regulatory (inhibitor) subunit 14C	PPP1R14C		1.6647	0.00559467		1.14722	0.521929
231867_at	Hs.155915	odz, odd Oz/ten-m homolog 2 (Drosophila)	ODZ2		1.664	0.00844312		1.12369	0.566232
226550_at	Hs.91389	Homo sapiens, Similar to LOC169932, clone IMAGE:4499203, mRNA			1.66345	0.0148856		1.25157	0.359213
226246_at	Hs.526630	potassium channel tetramerisation domain containing 1	KCTD1		1.66344	0.00548115		1.26235	0.2925
204718_at	Hs.380089	EPH receptor B6	EPHB6		1.66008	0.0377847		1.13907	0.610721
229083_at	Hs.96996	Heterogeneous nuclear ribonucleoprotein A0	HNRPA0		1.65947	0.0118733		1.38603	0.154901
238661_at	Hs.7023	CDNA clone IMAGE:4797645			1.6574	0.0378448		1.20525	0.494113
219225_at	Hs.520463	piggyBac transposable element derived 5	PGBD5		1.65694	0.0228426		1.32113	0.238641
206233_at	Hs.591063	UDP-Gal:betaGlcNAc beta 1,4- galactosyltransferase, polypeptide 6	B4GALT6		1.65561	0.00911929		1.34764	0.151487
239381_at	Hs.151254	kallikrein-related peptidase 7	KLK7		1.65528	0.0264433		1.10988	0.683438
203389_at	Hs.21611	kinesin family member 3C	KIF3C		1.65476	0.0418143		1.18992	0.54024
212221_x_at	Hs.460960	iduronate 2-sulfatase (Hunter syndrome)	IDS		1.65243	0.0193819		-1.01541	0.948214
203362_s_at	Hs.591697	MAD2 mitotic arrest deficient-like 1 (yeast)	MAD2L1		1.65218	0.0362982		1.79616	0.0588717
239067_s_at	Hs.440092	pannexin 2	PANX2		1.65115	0.00603949		1.2253	0.30851
244008_at	Hs.369581	poly (ADP-ribose) polymerase family, member 8	PARP8		1.64844	0.0112736		1.31919	0.17298
242674_at	Hs.13211	CDNA FLJ34183 fis, clone FCBBF3016987			1.64805	0.0164397		1.06659	0.791373
206280_at	Hs.317632	cadherin 18, type 2	CDH18		1.64636	0.0115548		1.07966	0.7343
235781_at	Hs.495522	calcium channel, voltage-dependent, L type, alpha 1B subunit	CACNA1B		1.64571	0.0108339		1.01125	0.960939
231935_at	Hs.475902	cyclic AMP-regulated phosphoprotein, 21 kD	ARPP-21		1.64508	0.0126325		1.06745	0.760702
1552714_at	Hs.30917	cellular repressor of E1A-stimulated genes 2	CREG2		1.64324	0.016818		1.08573	0.721499
1556760_a_at	Hs.137136	CDNA FLJ37153 fis, clone BRACE2025992			1.64222	0.0368614		1.24388	0.410927
230143_at	Hs.501114	ring finger protein 165	RNF165		1.64188	0.0373872		1.23627	0.398836
201581_at	Hs.169358	thioredoxin domain containing 13	TXNDC13		1.64149	0.0496344		1.27083	0.375711
212906_at	Hs.144725	GRAM domain containing 1B	GRAMD1B		1.64025	0.0105607		1.1667	0.461461
232111_at	Hs.455955	Hypothetical protein LOC730125	LOC730125		1.64021	0.0220072		1.31249	0.261632
207789_s_at	Hs.490684	dipeptidyl-peptidase 6	DPP6		1.64016	0.0154313		-1.00533	0.981336
227550_at	Hs.388347	hypothetical protein LOC143381	LOC143381		1.63918	0.00477407		-1.05078	0.811094
242783_at	Hs.46473	Transcribed locus			1.63914	0.00134461		1.23651	0.190994
204592_at	Hs.463928	discs, large homolog 4 (Drosophila)	DLG4		1.63887	0.0441279		1.07336	0.827081
205454_at	Hs.632391	hippocalcin	HPCA		1.63873	0.0389106		-1.0588	0.821484
209357_at	Hs.82071	Cbp/p300-interacting transactivator, with Glu/Asp-rich carboxy-terminal domain, 2	CITED2		1.63762	0.0404624		1.55119	0.132761
215736_at					1.63705	0.0111215		-1.05204	0.835113
227559_at	Hs.512144	NADH dehydrogenase (ubiquinone) 1 alpha subcomplex, assembly factor 4	NDUFAF4		1.63705	0.022046		1.22027	0.373454
203642_s_at	Hs.470457	COBL-like 1	COBLL1		1.63689	0.0278925		1.17235	0.611306
219301_s_at	Hs.190621	contactin associated protein-like 2	CNTNAP2		1.63558	0.0356605		-1.27327	0.243267
222802_at	Hs.511899	endothelin 1	EDN1		1.63467	0.0040449		-1.17922	0.598493
229156_s_at	Hs.480116///Hs.591293///Hs.649054	Activated leukocyte cell adhesion molecule /// WD repeat and FYVE domain containing 3	ALCAM /// WDFY3		1.63368	0.0433899		1.28517	0.368016
209505_at	Hs.519445	Nuclear receptor subfamily 2, group F, member 1	NR2F1		1.63246	0.0102073		-1.01253	0.924872
1565951_s_at	Hs.534399	choroideremia-like (Rab escort protein 2)	CHML		1.63207	0.0157671		1.43541	0.131307
203865_s_at	Hs.474018	adenosine deaminase, RNA-specific, B1 (RED1 homolog rat)	ADARB1		1.63198	0.0169024		1.1427	0.529162
223859_at	Hs.591901	erythrocyte membrane protein band 4.1 like 4B	EPB41L4B		1.6315	0.0465875		1.18291	0.571707
232662_x_at	Hs.500333	Chromosome 10 open reading frame 58	C10orf58		1.63144	0.0091902		-1.01668	0.925805
205019_s_at	Hs.348500	vasoactive intestinal peptide receptor 1	VIPR1		1.63081	0.0185826		1.17028	0.456516
213913_s_at	Hs.192492	KIAA0984 protein	KIAA0984		1.63067	0.014166		1.03111	0.884967
210232_at	Hs.597524	cell division cycle 42 (GTP binding protein, 25kDa)	CDC42		1.62942	0.0153812		1.26881	0.282926
209767_s_at	Hs.283743	glycoprotein Ib (platelet), beta polypeptide /// septin 5	GP1BB /// SEPT5		1.62732	0.023653		-1.0347	0.886506
201505_at	Hs.489646	laminin, beta 1	LAMB1		1.62691	0.0416956		1.36793	0.273995
1555485_s_at	Hs.390285	hypothetical protein LOC202134	LOC202134		1.62663	0.0163576		1.12244	0.650205
230508_at	Hs.292156	Dickkopf homolog 3 (Xenopus laevis)	DKK3		1.62577	0.0392501		1.34039	0.301249
229546_at		hypothetical LOC653602	LOC653602		1.62524	0.0158871		1.26321	0.342194
209369_at	Hs.480042	annexin A3	ANXA3		1.62508	0.00257597		1.13546	0.562117
229266_at	Hs.592124	hypothetical protein LOC284033	LOC284033		1.6247	0.0330452		1.139	0.598066
202825_at	Hs.246506	solute carrier family 25 (mitochondrial carrier; adenine nucleotide translocator), member 4	SLC25A4		1.62398	0.0387937		1.46516	0.181134
212736_at	Hs.460095	chromosome 16 open reading frame 45	C16orf45		1.62197	0.0411984		1.20554	0.480425
235890_at	Hs.644678	Transcribed locus			1.62142	0.0223834		1.22052	0.48146
205478_at	Hs.505662	protein phosphatase 1, regulatory (inhibitor) subunit 1A	PPP1R1A		1.62101	0.0105161		1.18067	0.357529
236013_at	Hs.437444	calcium channel, voltage-dependent, alpha 1E subunit	CACNA1E		1.62082	0.0266025		1.08564	0.736379
235431_s_at	Hs.523816	pellino homolog 3 (Drosophila)	PELI3		1.62025	0.0179479		1.29407	0.252161
230968_at	Hs.444785	Full-length cDNA clone CS0DF032YA11 of Fetal brain of Homo sapiens (human)			1.62022	0.000304057		1.61412	0.0109429
235296_at	Hs.164144	eukaryotic translation initiation factor 5A2	EIF5A2		1.62007	0.0462818		1.0427	0.883857
235018_at	Hs.609017	MRNA; cDNA DKFZp564E143 (from clone DKFZp564E143)			1.6196	0.0463064		1.12165	0.631695
1568803_at	Hs.347841	CDNA clone IMAGE:5263088			1.61882	0.00408845		1.16328	0.419187
228434_at	Hs.546502	butyrophilin-like 9	BTNL9		1.61841	0.0109485		1.08964	0.650429
206152_at	Hs.302435	centaurin, gamma 1	CENTG1		1.61762	0.0198616		-1.0218	0.937444
205151_s_at	Hs.21572	KIAA0644 gene product	KIAA0644		1.61681	0.0391573		1.24975	0.431259
230624_at		solute carrier family 25, member 27	SLC25A27		1.61671	0.034591		1.05608	0.804349
209205_s_at	Hs.436792	LIM domain only 4	LMO4		1.61644	0.0278034		1.41735	0.189156
241807_x_at	Hs.12698	Transcribed locus			1.61565	0.0393475		-1.01186	0.965589
206118_at	Hs.80642	signal transducer and activator of transcription 4	STAT4		1.61556	0.0488289		1.20284	0.519816
206140_at	Hs.445265	LIM homeobox 2	LHX2		1.61534	0.0250672		1.25471	0.4091
1558972_s_at	Hs.380210	chromosome 6 open reading frame 190	C6orf190		1.61524	0.0296818		1.23862	0.457189
204686_at	Hs.471508	insulin receptor substrate 1	IRS1		1.61479	0.0264875		1.3373	0.296201
214825_at	Hs.535394	similar to transmembrane protein 28	LOC728215 /// LOC731895		1.61438	0.0165021		1.09541	0.677972
214954_at	Hs.196647	sushi domain containing 5	SUSD5		1.61417	0.0497176		1.05024	0.85567
218868_at	Hs.647117	ARP3 actin-related protein 3 homolog B (yeast)	ACTR3B		1.61408	0.0172588		1.20159	0.385447
236264_at	Hs.28391	latrophilin 3	LPHN3		1.61347	0.0351494		-1.13929	0.628584
230547_at	Hs.552896	CDNA FLJ42249 fis, clone TKIDN2007667			1.61316	0.0305166		1.38121	0.159081
211499_s_at	Hs.57732	mitogen-activated protein kinase 11	MAPK11		1.61258	0.0415485		1.0122	0.961329
228285_at	Hs.21454	tudor domain containing 9	TDRD9		1.61061	0.00995545		1.08521	0.778094
207235_s_at	Hs.147361	glutamate receptor, metabotropic 5	GRM5		1.61051	0.0125871		-1.06889	0.787308
221832_s_at	Hs.257900	leucine zipper protein 1	LUZP1		1.60981	0.0287863		1.12794	0.689714
206984_s_at	Hs.464985	Ras-like without CAAX 2	RIT2		1.60961	0.0125109		1.27626	0.226438
204000_at	Hs.155090	guanine nucleotide binding protein (G protein), beta 5	GNB5		1.60832	0.0160875		-1.0421	0.853257
1553288_a_at	Hs.320086	hypothetical protein FLJ37538	FLJ37538		1.60746	0.0083605		-1.00395	0.985959
207014_at	Hs.116250	gamma-aminobutyric acid (GABA) A receptor, alpha 2	GABRA2		1.60727	0.0270771		1.213	0.429162
1562403_a_at	Hs.337696	solute carrier family 8 (sodium-calcium exchanger), member 3	SLC8A3		1.60587	0.0112808		1.29277	0.239569
226829_at	Hs.501106	KIAA1914	KIAA1914		1.60493	0.0115357		-1.22736	0.413861
202112_at	Hs.440848	von Willebrand factor	VWF		1.60473	0.013065		1.17986	0.462383
1558587_at	Hs.382347	Hypothetical protein LOC728334	LOC728334		1.60468	0.0257763		1.28936	0.341592
230030_at	Hs.385956	heparan sulfate 6-O-sulfotransferase 2	HS6ST2		1.60354	0.00622179		1.30197	0.167636
218353_at	Hs.24950	regulator of G-protein signalling 5	RGS5		1.60219	0.0370734		-1.41535	0.161506
230903_s_at	Hs.289293	Chromosome 8 open reading frame 42	C8orf42		1.60208	0.0148635		1.19513	0.45516
235420_at	Hs.367829	hyaluronan and proteoglycan link protein 4	HAPLN4		1.60063	0.031491		1.27096	0.322699
203188_at	Hs.8526	UDP-GlcNAc:betaGal beta-1,3-N-acetylglucosaminyltransferase 1	B3GNT1		1.59954	0.0423217		1.12007	0.647281
218641_at	Hs.568945	hypothetical protein MGC3032	MGC3032		1.59654	0.0334228		1.19416	0.484947
243904_at	Hs.86320	CDNA clone IMAGE:5287121			1.59623	0.0482047		1.11945	0.680545
1558225_at	Hs.254117	CDNA clone IMAGE:5303125			1.59575	0.0407999		1.13842	0.584298
224728_at	Hs.100874	ATP synthase mitochondrial F1 complex assembly factor 1	ATPAF1		1.59357	0.0379159		1.07279	0.768119
1559696_at	Hs.269011	Full length insert cDNA clone YW24B11			1.59343	0.0281566		-1.01806	0.93898
240095_at	Hs.129636	Transcribed locus			1.59243	0.0289229		1.26249	0.332776
211483_x_at	Hs.351887	calcium/calmodulin-dependent protein kinase (CaM kinase) II beta	CAMK2B		1.59078	0.014723		-1.008	0.971556
202478_at	Hs.467751	tribbles homolog 2 (Drosophila)	TRIB2		1.59056	0.00718418		1.01536	0.954417
238441_at	Hs.437039	CDNA clone IMAGE:5288757			1.59034	0.0421587		1.22599	0.40991
235059_at	Hs.270074	RAB12, member RAS oncogene family	RAB12		1.5899	0.0445908		1.11144	0.65799
219821_s_at	Hs.484686	glucose-fructose oxidoreductase domain containing 1	GFOD1		1.5896	0.0258414		1.07627	0.754956
236095_at	Hs.494312	neurotrophic tyrosine kinase, receptor, type 2	NTRK2		1.58911	0.040856		1.35699	0.305963
233814_at	Hs.288741	CDNA: FLJ22256 fis, clone HRC02860			1.58901	0.0296747		1.09612	0.682877
233133_at	Hs.12376	Piccolo (presynaptic cytomatrix protein)	PCLO		1.58862	0.0215452		1.3652	0.124632
203769_s_at	Hs.522578	steroid sulfatase (microsomal), arylsulfatase C, isozyme S	STS		1.58852	0.0038417		1.1523	0.400686
215172_at	Hs.440733	protein tyrosine phosphatase, non-receptor 20B /// protein tyrosine phosphatase, non-receptor 20A	PTPN20B /// PTPN20A		1.58817	0.0368855		1.48866	0.0935547
219683_at	Hs.40735	frizzled homolog 3 (Drosophila)	FZD3		1.58795	0.0101168		1.39505	0.132963
203485_at	Hs.368626	reticulon 1	RTN1		1.58757	0.0407719		1.1971	0.458382
232914_s_at	Hs.369520	synaptotagmin-like 2	SYTL2		1.5858	0.0104185		1.48204	0.0713935
204729_s_at	Hs.647024	syntaxin 1A (brain)	STX1A		1.5856	0.0256201		1.0513	0.808013
227261_at	Hs.373857	Kruppel-like factor 12	KLF12		1.58412	0.0160434		1.19845	0.378144
233130_at	Hs.187861	Thyroid hormone receptor, beta	THRB		1.58116	0.0497032		1.15813	0.566421
218032_at	Hs.618526	stannin	SNN		1.58055	0.0395112		1.55218	0.0525292
236448_at	Hs.33191	unc-5 homolog A (C. elegans)	UNC5A		1.57931	0.0373979		1.17463	0.511625
203285_s_at	Hs.48823	heparan sulfate 2-O-sulfotransferase 1	HS2ST1		1.5793	0.0472135		1.54882	0.13759
243339_at	Hs.606711	Transcribed locus			1.57928	0.0328738		-1.14269	0.567787
236656_s_at	Hs.432924	Full length insert cDNA YI37C01			1.57853	0.00756735		1.21582	0.422238
242093_at	Hs.662334	synaptotagmin-like 5	SYTL5		1.57778	0.00224208		1.18616	0.301358
209840_s_at	Hs.3781	leucine rich repeat neuronal 3	LRRN3		1.57681	0.0485505		-1.21207	0.501067
235278_at	Hs.570367	chromosome 20 open reading frame 133	C20orf133		1.5767	0.0325955		1.32769	0.274332
240503_at	Hs.412462	R3H domain containing 1	R3HDM1		1.57596	0.0399989		1.28291	0.270809
229822_at	Hs.437857	Transcribed locus			1.57504	0.0316409		-1.03167	0.876411
1556629_a_at	Hs.167317	Synaptosomal-associated protein, 25kDa	SNAP25		1.57463	0.0248002		1.20417	0.438381
225550_at	Hs.368353	consortin, connexin sorting protein	CNST		1.57455	0.0228545		1.34597	0.21516
219945_at	Hs.420263	DEAD (Asp-Glu-Ala-Asp) box polypeptide 25	DDX25		1.57439	0.0124414		1.24348	0.248671
216096_s_at	Hs.637685	neurexin 1	NRXN1		1.57413	0.0254497		-1.0176	0.938308
236640_at	Hs.44098	Hypothetical gene supported by BX647608	LOC399959		1.57352	0.0140677		1.22257	0.315279
242138_at	Hs.407015	distal-less homeobox 1	DLX1		1.57306	0.0102388		1.15468	0.464714
205031_at	Hs.26988	ephrin-B3	EFNB3		1.57304	0.0100489		1.32359	0.17323
238344_at	Hs.648871	CDNA FLJ41644 fis, clone FEBRA2009362			1.57302	0.043897		1.05639	0.815946
1557475_at	Hs.385496	CDNA clone IMAGE:5274197			1.57279	0.0465429		1.39717	0.194944
206070_s_at	Hs.123642	EPH receptor A3	EPHA3		1.57276	0.0299841		1.26181	0.403622
228971_at	Hs.148091	CDNA FLJ41216 fis, clone BRALZ2017620			1.57221	0.0376294		1.15309	0.471843
205529_s_at	Hs.368431	runt-related transcription factor 1; translocated to, 1	RUNX1T1		1.57218	0.0402414		1.08322	0.777322
230237_at	Hs.531719	Transcribed locus			1.57146	0.0116033		1.18759	0.402824
204151_x_at		aldo-keto reductase family 1, member C1	AKR1C1		1.57145	0.00335452		1.07207	0.607673
203790_s_at	Hs.18426	heat-responsive protein 12	HRSP12		1.5694	0.0488602		1.51207	0.0803179
213925_at	Hs.592751	Chromosome 1 open reading frame 95	C1orf95		1.5691	0.0482611		1.16484	0.573497
215143_at	Hs.148768	Hypothetical protein FLJ36166	FLJ36166		1.56637	0.0375068		1.41081	0.168909
203895_at	Hs.472101	phospholipase C, beta 4	PLCB4		1.56629	0.0076124		1.06336	0.786409
224525_s_at	Hs.157351	GTP-binding protein 9 (putative)	GTPBP9		1.56606	0.0139786		1.28539	0.210528
214717_at	Hs.56876	hypothetical protein DKFZp434H1419	DKFZp434H1419		1.56514	0.0309923		1.04768	0.843809
223654_s_at	Hs.435976	bruno-like 4, RNA binding protein (Drosophila)	BRUNOL4		1.56513	0.037408		1.04289	0.850056
210299_s_at	Hs.435369	four and a half LIM domains 1	FHL1		1.56503	0.0468597		1.30401	0.259218
211494_s_at	Hs.5462	solute carrier family 4, sodium bicarbonate cotransporter, member 4	SLC4A4		1.56493	0.0111722		1.03719	0.855171
228436_at	Hs.153521	potassium voltage-gated channel, Shaw-related subfamily, member 4	KCNC4		1.56418	0.0186772		-1.08073	0.734821
203527_s_at	Hs.158932	adenomatosis polyposis coli	APC		1.56371	0.0039071		1.40031	0.0666721
230973_at	Hs.591522	SH2 domain containing 5	SH2D5		1.56313	0.0253628		1.14531	0.529646
239246_at	Hs.403917	FERM, RhoGEF (ARHGEF) and pleckstrin domain protein 1 (chondrocyte-derived)	FARP1		1.56225	0.0315411		-1.12492	0.610981
208017_s_at	Hs.387262	MCF.2 cell line derived transforming sequence	MCF2		1.56213	0.0164496		1.16169	0.4646
220294_at	Hs.13285	potassium channel, subfamily V, member 1	KCNV1		1.56204	0.0341536		1.21413	0.427416
209242_at	Hs.201776	paternally expressed 3	PEG3		1.5619	0.0152082		-1.01111	0.949973
206941_x_at	Hs.528721	sema domain, immunoglobulin domain (Ig), short basic domain, secreted, 3E	SEMA3E		1.56056	0.0236518		-1.11	0.773251
228132_at	Hs.233404	actin binding LIM protein family, member 2	ABLIM2		1.56033	0.0239187		1.11803	0.604307
215423_at	Hs.592817	Cri-du-chat region mRNA, clone NIBB11			1.56017	0.03415		1.1925	0.39787
228011_at	Hs.125038	family with sequence similarity 92, member A1	FAM92A1		1.56015	0.0412557		1.69037	0.0693367
223315_at	Hs.201034	netrin 4	NTN4		1.56013	0.0268124		1.01672	0.941869
223467_at	Hs.25829	RAS, dexamethasone-induced 1	RASD1		1.55937	0.0183078		1.41567	0.0852048
215321_at	Hs.411488	Rap2-binding protein 9	RPIB9		1.55901	0.00237803		-1.01985	0.894648
229454_at	Hs.595613	BCL2-associated transcription factor 1	BCLAF1		1.55823	0.0208912		1.36825	0.177425
204364_s_at	Hs.368884	receptor accessory protein 1	REEP1		1.55543	0.00314124		1.18027	0.314613
219389_at	Hs.497841	sushi domain containing 4	SUSD4		1.55472	0.041781		-1.0195	0.936999
204115_at	Hs.83381	guanine nucleotide binding protein (G protein), gamma 11	GNG11		1.55419	0.0363236		1.15693	0.57179
218012_at	Hs.136164	TSPY-like 2	TSPYL2		1.55299	0.014767		-1.12288	0.572806
213276_at	Hs.351887	Calcium/calmodulin-dependent protein kinase (CaM kinase) II beta	CAMK2B		1.55208	0.0184675		1.04508	0.840017
203617_x_at	Hs.181128	ELK1, member of ETS oncogene family	ELK1		1.55137	0.0446877		1.16443	0.501925
222469_s_at	Hs.368527	toll interacting protein	TOLLIP		1.55063	0.0384019		1.28315	0.207283
235316_at	Hs.318529	N-acetyltransferase 8-like	NAT8L		1.54837	0.0471144		1.07395	0.766446
226428_at	Hs.416049	transportin 2 (importin 3, karyopherin beta 2b)	TNPO2		1.54764	0.000764257		1.25617	0.143519
222995_s_at	Hs.488827	rhomboid domain containing 2	RHBDD2		1.54746	0.0428153		1.48691	0.112575
239068_at		hypothetical protein LOC285831	LOC285831		1.54604	0.014871		1.05238	0.727472
220166_at	Hs.274579	cyclin M1	CNNM1		1.54582	0.0348386		-1.075	0.760871
217897_at	Hs.635508	FXYD domain containing ion transport regulator 6	FXYD6		1.54385	0.0488368		1.18708	0.509155
204945_at	Hs.89655	protein tyrosine phosphatase, receptor type, N	PTPRN		1.54319	0.0442498		1.03773	0.873865
202743_at	Hs.534951	phosphoinositide-3-kinase, regulatory subunit 3 (p55, gamma)	PIK3R3		1.5423	0.0135723		-1.01377	0.967183
1560741_at	Hs.564847	small nuclear ribonucleoprotein polypeptide N	SNRPN		1.54205	0.00972166		-1.06896	0.60756
206949_s_at	Hs.226499	RUN and SH3 domain containing 1	RUSC1		1.54178	0.0219983		1.134	0.593142
205328_at	Hs.534377	claudin 10	CLDN10		1.54176	0.0245823		-1.03762	0.879162
222853_at	Hs.41296	fibronectin leucine rich transmembrane protein 3	FLRT3		1.54151	0.0222532		1.15889	0.490526
227217_at	Hs.522291	WNK lysine deficient protein kinase 2	WNK2		1.54129	0.0144448		1.24222	0.247026
236823_at	Hs.460960	iduronate 2-sulfatase	IDS		1.54096	0.00614387		1.10182	0.539849
229070_at	Hs.126409	chromosome 6 open reading frame 105	C6orf105		1.54009	0.0164514		-1.07206	0.780212
230482_at	Hs.303609	ST6 -N-acetylgalactosaminide alpha-2,6-sialyltransferase 5	ST6GALNAC5		1.5399	0.024066		1.19629	0.39914
210271_at	Hs.322431	neurogenic differentiation 2	NEUROD2		1.53937	0.00351831		1.30264	0.0726413
213333_at	Hs.520967	malate dehydrogenase 2, NAD (mitochondrial)	MDH2		1.5389	0.0267387		1.26944	0.2908
212442_s_at	Hs.506829	LAG1 homolog, ceramide synthase 6 (S. cerevisiae)	LASS6		1.53857	0.0135109		1.33329	0.119627
207049_at	Hs.632723	sodium channel, voltage gated, type VIII, alpha	SCN8A		1.53855	0.0184906		-1.1465	0.515752
215005_at	Hs.140950	EF-hand calcium binding protein 2	EFCBP2		1.53771	0.00894043		1.09182	0.662388
212518_at	Hs.282177	phosphatidylinositol-4-phosphate 5-kinase, type I, gamma	PIP5K1C		1.53711	0.0305769		1.21967	0.365177
223913_s_at	Hs.326728	chromosome 19 open reading frame 30	C19orf30		1.53688	0.00865431		1.12451	0.548122
235375_x_at	Hs.631572	tetratricopeptide repeat domain 9B	TTC9B		1.53603	0.0447849		-1.03308	0.890484
229032_at	Hs.143591	KIAA0789 gene product	KIAA0789		1.53599	0.00335271		1.28704	0.089132
238199_x_at		OK/SW-cl.16	LOC440552		1.535	0.0109492		-1.2033	0.268424
225259_at		RAB6B, member RAS oncogene family	RAB6B		1.53497	0.0188823		1.00696	0.971058
222485_at	Hs.509226	FK506 binding protein 3, 25kDa	FKBP3		1.53452	0.0414373		1.3323	0.222466
209699_x_at	Hs.567256	aldo-keto reductase family 1, member C2	AKR1C2		1.53446	0.00554365		1.05536	0.700862
230411_at	Hs.595400	CDNA FLJ41934 fis, clone PERIC2005111			1.53281	0.0475538		1.1999	0.499892
229308_at	Hs.355689	Transcribed locus			1.53235	0.0443516		1.17909	0.480895
229157_at	Hs.480116	Activated leukocyte cell adhesion molecule /// WD repeat and FYVE domain containing 3	ALCAM /// WDFY3		1.53155	0.0473747		1.16379	0.488862
229014_at	Hs.457407	hypothetical gene supported by AK124699	FLJ42709		1.53148	0.018217		1.15473	0.441734
227698_s_at	Hs.459630	RAB40C, member RAS oncogene family	RAB40C		1.52999	0.0408088		1.35756	0.234342
225102_at	Hs.277035	monoglyceride lipase	MGLL		1.52982	0.044868		-1.05262	0.846744
244387_at	Hs.293184	Transcribed locus			1.52778	0.0384588		-1.03399	0.868368
221031_s_at	Hs.23388	apolipoprotein L domain containing 1	APOLD1		1.52745	0.0164581		1.21095	0.603676
227499_at	Hs.40735	frizzled homolog 3 (Drosophila)	FZD3		1.52744	0.032238		1.37625	0.191974
219937_at	Hs.199814	thyrotropin-releasing hormone degrading enzyme	TRHDE		1.52605	0.0185174		1.2223	0.311353
223492_s_at	Hs.471779	leucine rich repeat (in FLII) interacting protein 1	LRRFIP1		1.52568	0.0390366		1.20624	0.565653
235299_at	Hs.645976	Transcribed locus			1.52547	0.00831134		1.21244	0.327859
223727_at	Hs.97044	Kv channel interacting protein 2	KCNIP2		1.52471	0.0429485		1.10826	0.649163
244873_s_at	Hs.32470	Secretion regulating guanine nucleotide exchange factor	SERGEF		1.52449	0.0049705		1.2304	0.25498
221217_s_at	Hs.459842	ataxin 2-binding protein 1	A2BP1		1.52391	0.044818		-1.06308	0.825941
208102_s_at	Hs.154658	pleckstrin and Sec7 domain containing	PSD		1.52228	0.0408286		-1.06324	0.821237
204239_s_at	Hs.504703	neuronatin	NNAT		1.52157	0.0260764		1.09154	0.6605
227533_at	Hs.644008	Ral GEF with PH domain and SH3 binding motif 2	RALGPS2		1.52105	0.0310599		1.39093	0.221021
236351_at	Hs.97540	hypothetical gene supported by BC032913; BC048425	LOC389023		1.52071	0.00235578		1.19764	0.179074
227080_at	Hs.381105	zinc finger protein 697	ZNF697		1.5206	0.0199379		1.05109	0.800717
209794_at	Hs.571101	SLIT-ROBO Rho GTPase activating protein 3	SRGAP3		1.51966	0.00941769		1.14923	0.411274
233177_s_at	Hs.98475	paroxysmal nonkinesiogenic dyskinesia	PNKD		1.51962	0.0473534		1.29254	0.311866
231170_at	Hs.435570	Cyclin-dependent kinase-like 5	CDKL5		1.51961	0.0179337		1.2437	0.228726
229742_at	Hs.438385	hypothetical LOC145853	LOC145853		1.51859	0.00831194		1.25327	0.220968
228329_at	Hs.477370	disabled homolog 1 (Drosophila)	DAB1		1.51854	0.0128188		1.07764	0.733962
205531_s_at	Hs.212606	glutaminase 2 (liver, mitochondrial)	GLS2		1.51847	0.0385297		1.20092	0.400139
221583_s_at	Hs.144795	potassium large conductance calcium-activated channel, subfamily M, alpha member 1	KCNMA1		1.5182	0.0188624		1.09782	0.623656
203224_at	Hs.37558	riboflavin kinase	RFK		1.51812	0.0331478		1.15686	0.574386
244260_at	Hs.21771	Wolf-Hirschhorn syndrome candidate 2	WHSC2		1.51791	0.0320037		1.07531	0.7007
202421_at	Hs.171057	immunoglobulin superfamily, member 3	IGSF3		1.51706	0.0172539		1.33472	0.124804
239468_at	Hs.128193	mohawk homeobox	MKX		1.51704	0.0223166		1.74694	0.0174
206137_at	Hs.117767	regulating synaptic membrane exocytosis 2	RIMS2		1.51686	0.0168544		-1.00382	0.985481
201340_s_at	Hs.104925	ectodermal-neural cortex (with BTB-like domain)	ENC1		1.51549	0.0138755		1.08089	0.717888
223522_at		chromosome 9 open reading frame 45	C9orf45		1.51523	0.032808		-1.02098	0.920948
1553864_at	Hs.134065	hypothetical protein DKFZp761H2121	DKFZp761H2121		1.51478	0.0118574		1.12265	0.509586
224164_at	Hs.644306	tropomyosin 3	TPM3		1.51464	0.0125785		1.09913	0.573073
222455_s_at	Hs.607144	parvin, alpha	PARVA		1.51442	0.000136659		1.1483	0.226702
226914_at	Hs.132499	actin related protein 2/3 complex, subunit 5-like	ARPC5L		1.51387	0.0274277		1.23539	0.286855
223393_s_at	Hs.278436	teashirt family zinc finger 3	TSHZ3		1.51384	0.0121511		-1.00183	0.992609
241456_at	Hs.133029	CDNA FLJ30785 fis, clone FEBRA2000901			1.51349	0.0347678		1.22018	0.316596
212558_at	Hs.436944	sprouty homolog 1, antagonist of FGF signaling (Drosophila)	SPRY1		1.51324	0.041794		1.439	0.210069
232181_at	Hs.483816	hypothetical protein LOC153346	LOC153346		1.51321	0.0322157		-1.10611	0.705686
235020_at	Hs.369519	TAF4b RNA polymerase II, TATA box binding protein (TBP)-associated factor, 105kDa	TAF4B		1.51295	0.0279763		1.35258	0.185913
228126_x_at		cortexin 1	CTXN1		1.51284	0.0380354		1.08947	0.682353
204678_s_at	Hs.208544	potassium channel, subfamily K, member 1	KCNK1		1.51208	0.0332525		1.31486	0.176901
223698_at	Hs.144130	solute carrier family 25, member 36	SLC25A36		1.512	0.0255488		1.44342	0.0892728
222298_at	Hs.648871	CDNA FLJ41644 fis, clone FEBRA2009362			1.51127	0.0487772		1.15422	0.570736
205678_at	Hs.199593	adaptor-related protein complex 3, beta 2 subunit	AP3B2		1.51053	0.0415835		1.05337	0.816033
206577_at	Hs.53973	vasoactive intestinal peptide	VIP		1.5104	0.0190879		1.25565	0.280087
239678_at	Hs.101480	AP1 gamma subunit binding protein 1	AP1GBP1		1.51017	0.0492286		1.27213	0.332557
230706_s_at	Hs.585003	calcium/calmodulin-dependent protein kinase II inhibitor 2	CAMK2N2		1.51004	0.0260996		-1.27827	0.260359
228731_at	Hs.24321	CDNA clone IMAGE:5273964			1.50933	0.0471298		-1.01697	0.947223
1556160_a_at	Hs.586700	CDNA FLJ34358 fis, clone FEBRA2013905			1.50917	0.0241843		1.21363	0.357024
204530_s_at	Hs.491805	thymus high mobility group box protein TOX	TOX		1.50858	0.0211717		-1.12708	0.565423
241986_at	Hs.209226	BMP binding endothelial regulator	BMPER		1.508	0.0295859		1.16005	0.477259
226245_at	Hs.526630	potassium channel tetramerisation domain containing 1	KCTD1		1.5079	0.01738		1.17263	0.379726
226282_at	Hs.193557	Full length insert cDNA clone ZE03F06			1.50775	0.00389588		1.23554	0.149631
238309_x_at	Hs.348792	Hypothetical LOC441119	LOC441119		1.5073	0.0451474		1.32334	0.249148
243041_s_at	Hs.221436	RNA binding motif, single stranded interacting protein	RBMS3		1.50687	0.0165078		1.0329	0.901414
227326_at	Hs.250723	matrix-remodelling associated 7	MXRA7		1.50644	0.0144695		1.0381	0.883222
233499_at	Hs.479658	leucine rich repeat containing 7	LRRC7		1.50566	0.0498357		1.32554	0.236709
238466_at	Hs.531632	CDNA FLJ33443 fis, clone BRALZ1000103			1.50473	0.0380965		-1.0194	0.924267
205709_s_at	Hs.444924	CDP-diacylglycerol synthase (phosphatidate cytidylyltransferase) 1	CDS1		1.50338	0.028875		1.27315	0.277996
226420_at	Hs.554762	ecotropic viral integration site 1	EVI1		1.50333	0.0154148		-1.0856	0.709166
228032_s_at	Hs.125056	CDNA FLJ36663 fis, clone UTERU2002826			1.50298	0.0221699		1.33191	0.195413
207135_at	Hs.72630	5-hydroxytryptamine (serotonin) receptor 2A	HTR2A		1.50246	0.0268049		1.10714	0.651637
1554308_s_at	Hs.116250	gamma-aminobutyric acid (GABA) A receptor, alpha 2	GABRA2		1.50239	0.00778493		1.32982	0.076853
209627_s_at	Hs.520259	oxysterol binding protein-like 3	OSBPL3		1.50182	0.0402469		1.28789	0.311509
236329_at	Hs.436550	hypothetical protein FLJ33996	FLJ33996		1.50153	0.00308347		1.00502	0.977462
205294_at	Hs.128316	BAI1-associated protein 2	BAIAP2		1.50027	0.0261522		1.28472	0.216977

## Sheet: DOWN ART
Supplemental Table S8: UP ART/HAD and value of same gene in ART/C
Down-regulated: 369 transcripts; 276 genes
					ART/HAND			ART/C
Probe Set ID	Unigene	Gene Title	Gene Symbol		FC	pv		FC	pv
240068_at	Hs.106234	chromosome 21 open reading frame 130	C21orf130		-4.16618	0.00124983		-2.07892	0.177095
202376_at	Hs.534293	serpin peptidase inhibitor, clade A (alpha-1 antiproteinase, antitrypsin), member 3	SERPINA3		-3.49771	0.0325396		2.27579	0.238339
204416_x_at		apolipoprotein C-I	APOC1		-3.46223	0.0030206		1.64906	0.118746
206584_at	Hs.69328	lymphocyte antigen 96	LY96		-3.20875	0.0056654		1.5064	0.195504
204561_x_at	Hs.75615	apolipoprotein C-II	APOC2		-2.89815	0.0162184		1.15745	0.540838
202901_x_at	Hs.181301	cathepsin S	CTSS		-2.84265	0.000970879		1.28703	0.30497
204820_s_at	Hs.376046	butyrophilin, subfamily 3, member A3 /// butyrophilin, subfamily 3, member A2	BTN3A3 /// BTN3A2		-2.76799	0.0038568		1.21917	0.444197
217767_at		similar to Complement C3 precursor	LOC653879		-2.74383	0.0203041		1.75056	0.179827
235458_at	Hs.616365	hepatitis A virus cellular receptor 2	HAVCR2		-2.68213	0.00823768		1.50674	0.175054
231561_s_at	Hs.75615	Apolipoprotein C-II	APOC2		-2.68049	0.0340713		1.21947	0.392379
224356_x_at	Hs.523702	membrane-spanning 4-domains, subfamily A, member 6A	MS4A6A		-2.67214	0.0117526		1.27931	0.376094
209770_at	Hs.191510	butyrophilin, subfamily 3, member A1	BTN3A1		-2.64117	0.00533308		1.11782	0.708279
223280_x_at	Hs.523702	membrane-spanning 4-domains, subfamily A, member 6A	MS4A6A		-2.61294	0.0136131		1.15261	0.619403
201721_s_at	Hs.371021	lysosomal associated multispanning membrane protein 5	LAPTM5		-2.59436	0.00866846		1.5884	0.142745
203561_at		Fc fragment of IgG, low affinity IIa, receptor (CD32)	FCGR2A		-2.56361	0.0358222		1.45239	0.259135
209619_at	Hs.436568	CD74 molecule, major histocompatibility complex, class II invariant chain	CD74		-2.49131	0.0129319		1.70997	0.148276
213975_s_at	Hs.651283	lysozyme (renal amyloidosis) /// riboflavin kinase	LYZ /// RFK		-2.48289	0.0497177		1.25841	0.614727
226459_at	Hs.310456	phosphoinositide-3-kinase adaptor protein 1	PIK3AP1		-2.46932	0.034486		1.84575	0.0670685
225353_s_at	Hs.467753	complement component 1, q subcomponent, C chain	C1QC		-2.46626	0.0217703		1.6323	0.143255
223434_at		guanylate binding protein 3	GBP3		-2.46548	0.00423212		1.5491	0.0618975
211429_s_at	Hs.525557	serpin peptidase inhibitor, clade A (alpha-1 antiproteinase, antitrypsin), member 1	SERPINA1		-2.45927	0.0298368		1.55121	0.186205
209312_x_at	Hs.534322	major histocompatibility complex, class II, DR beta 1	HLA-DRB1		-2.4498	0.0134219		1.86345	0.0640637
223699_at	Hs.400613	carnosine dipeptidase 1 (metallopeptidase M20 family)	CNDP1		-2.44506	0.0124589		1.02068	0.966022
202953_at	Hs.8986	complement component 1, q subcomponent, B chain	C1QB		-2.43832	0.0179087		1.55513	0.0993245
204232_at	Hs.433300	Fc fragment of IgE, high affinity I, receptor for; gamma polypeptide	FCER1G		-2.42388	0.0470294		1.69354	0.199507
44673_at	Hs.31869	sialic acid binding Ig-like lectin 1, sialoadhesin	SIGLEC1		-2.41917	0.00338835		1.36024	0.168467
204670_x_at	Hs.534322	major histocompatibility complex, class II, DR beta 1	HLA-DRB1		-2.39927	0.0141024		1.71096	0.102911
202748_at	Hs.386567	guanylate binding protein 2, interferon-inducible	GBP2		-2.39582	0.0427655		1.52824	0.14562
201761_at	Hs.469030	methylenetetrahydrofolate dehydrogenase 2, methenyltetrahydrofolate cyclohydrolase	MTHFD2		-2.36832	0.0177735		1.56594	0.122209
226757_at	Hs.437609	interferon-induced protein with tetratricopeptide repeats 2	IFIT2		-2.3518	0.00669602		1.2596	0.430252
209728_at	Hs.612586	major histocompatibility complex, class II, DR beta 4	HLA-DRB4		-2.33493	0.00325141		-1.10082	0.676907
213553_x_at		apolipoprotein C-I	APOC1		-2.31653	0.00924896		1.13275	0.569592
209140_x_at	Hs.77961	major histocompatibility complex, class I, B	HLA-B		-2.3159	0.00326016		1.88628	0.0314211
230252_at	Hs.155538	G protein-coupled receptor 92	GPR92		-2.30766	0.0414305		1.23133	0.493538
208812_x_at	Hs.449621	major histocompatibility complex, class I, C	HLA-C		-2.30669	0.00222042		1.60244	0.104573
232617_at	Hs.181301	cathepsin S	CTSS		-2.30285	0.00251932		1.26903	0.330557
203416_at	Hs.443057	CD53 molecule	CD53		-2.29036	0.0142996		1.56773	0.178441
214459_x_at	Hs.77961	major histocompatibility complex, class I, C	HLA-C		-2.28818	0.00252458		1.59248	0.0935304
228726_at	Hs.381167	serpin peptidase inhibitor, clade B (ovalbumin), member 1	SERPINB1		-2.28595	0.0125317		-1.08043	0.78912
228531_at	Hs.65641	sterile alpha motif domain containing 9	SAMD9		-2.2811	0.000329958		1.34426	0.152855
221698_s_at	Hs.143929	C-type lectin domain family 7, member A	CLEC7A		-2.27715	0.0258764		1.38253	0.456289
211990_at	Hs.347270	major histocompatibility complex, class II, DP alpha 1	HLA-DPA1		-2.26072	0.0445858		1.66131	0.283328
204787_at	Hs.8904	V-set and immunoglobulin domain containing 4	VSIG4		-2.25231	0.0211085		1.83254	0.0654747
211911_x_at	Hs.77961	major histocompatibility complex, class I, B	HLA-B		-2.24214	0.0034765		1.30676	0.215667
217362_x_at		major histocompatibility complex, class II, DR beta 6 (pseudogene)	HLA-DRB6		-2.21725	0.00617053		1.28817	0.267018
1557116_at	Hs.257352	apolipoprotein L, 6	APOL6		-2.20042	0.0369028		1.68765	0.144485
212613_at	Hs.376046	butyrophilin, subfamily 3, member A2	BTN3A2		-2.19939	0.00702215		1.15141	0.395541
215313_x_at	Hs.181244	major histocompatibility complex, class I, A	HLA-A		-2.19698	0.0023567		1.52489	0.0522414
208998_at	Hs.80658	uncoupling protein 2 (mitochondrial, proton carrier)	UCP2		-2.17954	0.0282232		-1.00163	0.995671
211368_s_at	Hs.2490	caspase 1, apoptosis-related cysteine peptidase (interleukin 1, beta, convertase)	CASP1		-2.16688	0.00333671		1.52522	0.0304527
215193_x_at	Hs.534322	major histocompatibility complex, class II, DR beta 1 /// major histocompatibility complex, class II, DR beta 3	HLA-DRB1 /// HLA-DRB3		-2.15068	0.0225336		1.47116	0.184986
205686_s_at	Hs.171182	CD86 molecule	CD86		-2.14589	0.00471383		1.0172	0.908682
208658_at	Hs.93659	protein disulfide isomerase family A, member 4	PDIA4		-2.14383	0.00753391		-1.00648	0.974589
225415_at	Hs.518201	deltex 3-like (Drosophila)	DTX3L		-2.14087	0.00446099		1.99778	0.0190811
208306_x_at	Hs.534322	Major histocompatibility complex, class II, DR beta 1	HLA-DRB1		-2.13837	0.0210779		1.63384	0.129623
231562_at	Hs.75615	Apolipoprotein C-II	APOC2		-2.13562	0.0179879		-1.05391	0.650252
1568682_a_at	Hs.104944	CDNA clone IMAGE:4837965			-2.13139	0.00114391		-1.13362	0.40337
228372_at	Hs.385493	chromosome 10 open reading frame 128	C10orf128		-2.1278	0.0346618		-1.17264	0.698038
223454_at	Hs.651206	chemokine (C-X-C motif) ligand 16	CXCL16		-2.12446	0.00531118		1.14517	0.483729
216231_s_at	Hs.534255	beta-2-microglobulin	B2M		-2.12164	0.0259614		2.26922	0.0460634
213932_x_at	Hs.181244	major histocompatibility complex, class I, A	HLA-A		-2.09999	0.00255521		1.34854	0.152337
202625_at	Hs.651186	v-yes-1 Yamaguchi sarcoma viral related oncogene homolog	LYN		-2.09309	0.0349874		1.90314	0.0449949
229937_x_at	Hs.67846	Leukocyte immunoglobulin-like receptor, subfamily B (with TM and ITIM domains), member 1	LILRB1		-2.08506	0.019578		-1.00809	0.969958
206332_s_at	Hs.380250	interferon, gamma-inducible protein 16	IFI16		-2.08489	0.0308492		1.66168	0.181882
200660_at	Hs.417004	S100 calcium binding protein A11	S100A11		-2.07792	0.0127098		1.09279	0.762342
212671_s_at	Hs.387679	major histocompatibility complex, class II, DQ alpha 1 /// major histocompatibility complex, class II, DQ alpha 2	HLA-DQA1 /// HLA-DQA2		-2.07755	0.00313528		1.03205	0.821496
204588_s_at	Hs.513147	solute carrier family 7 (cationic amino acid transporter, y+ system), member 7	SLC7A7		-2.07123	0.0102802		1.30264	0.223581
214791_at		hypothetical protein BC004921	LOC93349		-2.06411	0.0140962		1.1742	0.474253
219519_s_at	Hs.31869	sialic acid binding Ig-like lectin 1, sialoadhesin	SIGLEC1		-2.06305	0.0054417		1.41161	0.0584242
201891_s_at	Hs.534255	beta-2-microglobulin	B2M		-2.06247	0.00533645		1.46193	0.178999
218999_at	Hs.567530	transmembrane protein 140	TMEM140		-2.06123	0.0024034		1.04937	0.769988
205483_s_at	Hs.458485	ISG15 ubiquitin-like modifier	ISG15		-2.05968	0.0175869		1.58276	0.0556158
204057_at	Hs.137427	interferon regulatory factor 8	IRF8		-2.05191	0.0153859		1.29747	0.248806
228152_s_at	Hs.535011	hypothetical protein FLJ31033	FLJ31033		-2.04402	0.00792766		1.28198	0.404692
209230_s_at	Hs.513463	nuclear protein 1	NUPR1		-2.04235	0.0373898		1.28912	0.345997
204567_s_at	Hs.124649	ATP-binding cassette, sub-family G (WHITE), member 1	ABCG1		-2.04136	0.0114855		-1.14246	0.68719
218232_at	Hs.632379	complement component 1, q subcomponent, A chain	C1QA		-2.03752	0.0136753		1.388	0.134893
208965_s_at	Hs.380250	interferon, gamma-inducible protein 16	IFI16		-2.03073	0.0193769		1.13139	0.5018
35820_at	Hs.483873	GM2 ganglioside activator	GM2A		-2.02134	0.00194966		-1.26299	0.28843
219386_s_at	Hs.438683	SLAM family member 8	SLAMF8		-2.0209	0.00799412		1.15829	0.463124
210184_at	Hs.248472	integrin, alpha X (complement component 3 receptor 4 subunit)	ITGAX		-2.01956	0.00927179		1.0028	0.990483
216526_x_at	Hs.77961	major histocompatibility complex, class I, C	HLA-C		-2.01758	0.00464914		1.64978	0.0756485
221875_x_at	Hs.519972	major histocompatibility complex, class I, F	HLA-F		-2.01501	0.00601095		1.38801	0.0895414
208729_x_at	Hs.77961	major histocompatibility complex, class I, B	HLA-B		-2.00889	0.00407807		1.18242	0.364527
239482_x_at	Hs.466296	Zinc finger protein 708	ZNF708		-2.00826	0.00895805		1.12091	0.683148
212658_at	Hs.79299	lipoma HMGIC fusion partner-like 2	LHFPL2		-2.00754	0.0169309		1.43239	0.199362
1559584_a_at	Hs.331095	chromosome 16 open reading frame 54	C16orf54		-1.99774	0.00256658		1.09583	0.59693
212737_at	Hs.483873	GM2 ganglioside activator	GM2A		-1.99077	0.00198688		-1.25504	0.33736
214475_x_at	Hs.143261	calpain 3, (p94)	CAPN3		-1.9812	0.0243643		1.04418	0.895934
223922_x_at	Hs.523702	membrane-spanning 4-domains, subfamily A, member 6A	MS4A6A		-1.97216	0.0241556		1.16712	0.445255
205098_at	Hs.301921	chemokine (C-C motif) receptor 1	CCR1		-1.97086	0.00195507		1.35433	0.0408181
227492_at		similar to Occludin	NAIP		-1.96518	0.0413249		-1.32366	0.491397
223562_at	Hs.565777	parvin, gamma	PARVG		-1.9632	0.0141191		1.30473	0.101198
208966_x_at	Hs.380250	interferon, gamma-inducible protein 16	IFI16		-1.96081	0.0180982		1.70376	0.0871583
228498_at	Hs.272011	Transcribed locus, strongly similar to XP_531236.1 hypothetical protein XP_531236 [Pan troglodytes]			-1.95678	0.00313239		-1.16981	0.473586
226474_at	Hs.528836	NLR family, CARD domain containing 5	NLRC5		-1.95351	0.0119421		1.39804	0.074998
210944_s_at	Hs.143261	calpain 3, (p94)	CAPN3		-1.95332	0.0339139		-1.32516	0.465167
220104_at	Hs.133512	zinc finger CCCH-type, antiviral 1	ZC3HAV1		-1.9435	0.00213424		1.19177	0.267895
225502_at	Hs.132599	dedicator of cytokinesis 8	DOCK8		-1.94346	0.015585		1.36751	0.248971
217967_s_at	Hs.518662	family with sequence similarity 129, member A	FAM129A		-1.94011	0.0345011		-1.00248	0.992816
213572_s_at	Hs.381167	serpin peptidase inhibitor, clade B (ovalbumin), member 1	SERPINB1		-1.93964	0.0183696		1.8553	0.141874
209846_s_at	Hs.376046	butyrophilin, subfamily 3, member A2	BTN3A2		-1.93819	0.0160519		1.06781	0.607163
228601_at	Hs.98661	hypothetical LOC401022	LOC401022		-1.93171	0.0210758		-1.14159	0.696429
227006_at	Hs.631569	protein phosphatase 1, regulatory (inhibitor) subunit 14A	PPP1R14A		-1.93166	0.0246971		-1.45325	0.30739
204446_s_at	Hs.89499	arachidonate 5-lipoxygenase	ALOX5		-1.92803	0.0323373		1.37794	0.204399
236278_at	Hs.487325	Protein kinase, cAMP-dependent, catalytic, beta	PRKACB		-1.92691	0.00717084		-1.35516	0.0856108
220330_s_at	Hs.570423	SAM domain, SH3 domain and nuclear localization signals 1	SAMSN1		-1.92472	0.0455093		1.141	0.633252
228617_at	Hs.441975	XIAP associated factor-1	BIRC4BP		-1.91598	0.00227		1.52618	0.00871589
218559_s_at	Hs.651210	v-maf musculoaponeurotic fibrosarcoma oncogene homolog B (avian)	MAFB		-1.91349	0.0342317		1.84988	0.037074
229800_at	Hs.507755	Doublecortin and CaM kinase-like 1	DCAMKL1		-1.91105	0.0486313		1.0235	0.949438
202720_at	Hs.592286	testis derived transcript (3 LIM domains)	TES		-1.90646	0.00487417		1.03994	0.896472
224701_at	Hs.518203	poly (ADP-ribose) polymerase family, member 14	PARP14		-1.90619	0.00105368		1.61071	0.0208703
213082_s_at	Hs.494556	solute carrier family 35, member D2	SLC35D2		-1.90563	0.0174498		1.07252	0.7994
217865_at	Hs.484363	ring finger protein 130	RNF130		-1.90563	0.0252998		1.06131	0.85669
213566_at	Hs.23262	ribonuclease, RNase A family, k6	RNASE6		-1.90556	0.00981406		1.4427	0.0804713
223502_s_at	Hs.525157	tumor necrosis factor (ligand) superfamily, member 13b	TNFSF13B		-1.90457	0.00349536		1.28911	0.164054
223220_s_at	Hs.518200	poly (ADP-ribose) polymerase family, member 9	PARP9		-1.9013	0.0248831		2.27987	0.0244691
201422_at	Hs.14623	interferon, gamma-inducible protein 30	IFI30		-1.89561	0.0163972		1.35004	0.176366
229074_at	Hs.598990	Transcribed locus			-1.88969	0.000456409		1.01595	0.938711
1558969_a_at		ribosomal protein L32 pseudogene 3	RPL32P3		-1.88924	0.0221844		1.01734	0.953937
218543_s_at	Hs.12646	poly (ADP-ribose) polymerase family, member 12	PARP12		-1.88069	0.00916049		1.40503	0.124023
220146_at	Hs.443036	toll-like receptor 7	TLR7		-1.87603	0.0380168		1.37831	0.171241
217076_s_at	Hs.93574	homeobox D3	HOXD3		-1.87465	0.0141348		-1.18738	0.565552
1556200_a_at	Hs.587663	chromosome 10 open reading frame 90	C10orf90		-1.87177	0.0110161		1.28412	0.414779
1558501_at	Hs.584880	dynamin 3	DNM3		-1.86692	0.0102742		1.02868	0.904726
38241_at	Hs.167741	butyrophilin, subfamily 3, member A3	BTN3A3		-1.86591	0.0427192		1.5171	0.148863
211799_x_at	Hs.77961	major histocompatibility complex, class I, C	HLA-C		-1.86511	0.0047856		1.05508	0.75601
219505_at	Hs.170310	cat eye syndrome chromosome region, candidate 1	CECR1		-1.85617	0.00934917		1.08852	0.6117
204923_at	Hs.61469	chromosome X open reading frame 9	CXorf9		-1.85612	0.0112998		1.29077	0.208969
204122_at	Hs.515369	TYRO protein tyrosine kinase binding protein	TYROBP		-1.85464	0.0292005		1.45211	0.183966
208918_s_at		NAD kinase	NADK		-1.84989	0.00134673		-1.11282	0.400511
211890_x_at	Hs.143261	calpain 3, (p94)	CAPN3		-1.84509	0.0211601		1.04054	0.892184
218856_at	Hs.443577	tumor necrosis factor receptor superfamily, member 21	TNFRSF21		-1.84343	0.0301676		-1.28837	0.48114
205858_at	Hs.415768	nerve growth factor receptor (TNFR superfamily, member 16)	NGFR		-1.8422	0.00042042		-1.21132	0.0246222
209383_at	Hs.505777	DNA-damage-inducible transcript 3	DDIT3		-1.8417	0.0280096		1.17902	0.365541
213083_at	Hs.494556	solute carrier family 35, member D2	SLC35D2		-1.83989	0.0381945		1.15336	0.689602
217478_s_at		major histocompatibility complex, class II, DM alpha	HLA-DMA		-1.83502	0.0100134		1.24925	0.247522
238432_at	Hs.19872	hypothetical protein LOC649446	FLJ35776		-1.83276	0.0141775		1.04643	0.849795
208012_x_at	Hs.145150	SP110 nuclear body protein	SP110		-1.82574	0.00239306		1.20093	0.306774
226075_at	Hs.8261	splA/ryanodine receptor domain and SOCS box containing 1	SPSB1		-1.82422	0.0350082		1.22292	0.50299
219759_at	Hs.591249	leukocyte-derived arginine aminopeptidase	LRAP		-1.82412	0.00335541		1.12452	0.420423
225851_at	Hs.632345	farnesyltransferase, CAAX box, beta	FNTB		-1.82028	0.00281363		-1.00857	0.976791
206715_at	Hs.125962	transcription factor EC	TFEC		-1.81808	0.0115399		1.37961	0.124467
200905_x_at	Hs.118354	major histocompatibility complex, class I, E	HLA-E		-1.81091	0.00649303		1.35479	0.121145
219340_s_at	Hs.127675	ceroid-lipofuscinosis, neuronal 8 (epilepsy, progressive with mental retardation)	CLN8		-1.8086	0.010572		-1.32039	0.186404
209906_at	Hs.591148	complement component 3a receptor 1	C3AR1		-1.808	0.0410891		1.34283	0.217697
201137_s_at	Hs.485130	major histocompatibility complex, class II, DP beta 1	HLA-DPB1		-1.80541	0.0443258		1.47438	0.194183
232843_s_at	Hs.132599	dedicator of cytokinesis 8	DOCK8		-1.80343	0.0146561		1.04188	0.8286
211528_x_at	Hs.512152	HLA-G histocompatibility antigen, class I, G	HLA-G		-1.8013	0.00417802		1.26273	0.142416
204806_x_at	Hs.519972	major histocompatibility complex, class I, F	HLA-F		-1.80008	0.00950874		1.29064	0.125215
214315_x_at	Hs.515162	calreticulin	CALR		-1.79976	0.00865207		-1.22016	0.247577
203979_at	Hs.516700	cytochrome P450, family 27, subfamily A, polypeptide 1	CYP27A1		-1.79941	0.00868477		-1.12921	0.497884
203508_at	Hs.256278	tumor necrosis factor receptor superfamily, member 1B	TNFRSF1B		-1.7976	0.0255476		-1.14778	0.382592
1567628_at	Hs.436568	CD74 molecule, major histocompatibility complex, class II invariant chain	CD74		-1.79731	0.0447992		1.32195	0.230218
200904_at	Hs.118354	major histocompatibility complex, class I, E	HLA-E		-1.79022	0.040667		1.62383	0.113877
209762_x_at	Hs.145150	SP110 nuclear body protein	SP110		-1.78963	0.00389624		1.22594	0.184576
212952_at	Hs.515162	Calreticulin	CALR		-1.78755	0.00461948		-1.157	0.394059
236211_at	Hs.50925	Transcribed locus			-1.78691	0.00834518		1.01892	0.928024
212089_at	Hs.594444	lamin A/C	LMNA		-1.78501	0.0267001		-1.3381	0.244396
201720_s_at	Hs.371021	lysosomal associated multispanning membrane protein 5	LAPTM5		-1.78292	0.0181309		1.2545	0.216195
210644_s_at	Hs.572535	leukocyte-associated immunoglobulin-like receptor 1	LAIR1		-1.77805	0.0169705		1.05272	0.70686
201288_at	Hs.504877	Rho GDP dissociation inhibitor (GDI) beta	ARHGDIB		-1.77554	0.0431816		1.29125	0.301653
236646_at	Hs.226422	chromosome 12 open reading frame 59	C12orf59		-1.77238	0.00851964		1.17007	0.207647
227062_at		trophoblast-derived noncoding RNA	TncRNA		-1.76999	0.0348784		-1.12549	0.398612
205786_s_at	Hs.172631	integrin, alpha M (complement component 3 receptor 3 subunit)	ITGAM		-1.76601	0.0104104		1.36254	0.135876
206247_at	Hs.211580	MHC class I polypeptide-related sequence B	MICB		-1.76255	0.00417191		1.23201	0.147898
202546_at	Hs.534373	vesicle-associated membrane protein 8 (endobrevin)	VAMP8		-1.7618	0.0203175		1.12886	0.587514
209970_x_at	Hs.2490	caspase 1, apoptosis-related cysteine peptidase (interleukin 1, beta, convertase)	CASP1		-1.75835	0.00639436		1.31203	0.0234755
228198_s_at	Hs.590900	Mitochondrial ribosomal protein S9	MRPS9		-1.75824	0.0415103		-1.28812	0.401098
206896_s_at	Hs.515544	guanine nucleotide binding protein (G protein), gamma 7	GNG7		-1.7577	0.022696		-1.25211	0.304561
217436_x_at		hypothetical protein LOC730399	LOC730399 /// LOC731974		-1.75738	0.00270298		1.05282	0.695018
209448_at	Hs.90753	HIV-1 Tat interactive protein 2, 30kDa	HTATIP2		-1.75402	0.0357567		1.35323	0.468564
228124_at	Hs.441550	abhydrolase domain containing 12	ABHD12		-1.74902	0.00481236		-1.73071	0.0569428
244661_at	Hs.496383	sterol O-acyltransferase 1	SOAT1		-1.74853	0.0208906		1.29459	0.199111
227106_at	Hs.616500	similar to RIKEN cDNA 1110012D08	LOC440104		-1.74649	0.0243688		-1.20349	0.460642
212953_x_at	Hs.515162	calreticulin	CALR		-1.74604	0.00881899		-1.18759	0.328698
203761_at	Hs.75367	Src-like-adaptor	SLA		-1.745	0.0113927		1.12809	0.346078
228485_s_at	Hs.573495	solute carrier family 44, member 1	SLC44A1		-1.74346	0.0412563		1.01545	0.963028
233325_at	Hs.593332	solute carrier family 35, member D2	SLC35D2		-1.74334	0.0424625		1.0976	0.666295
203882_at	Hs.1706	interferon-stimulated transcription factor 3, gamma 48kDa	ISGF3G		-1.74068	0.027922		2.19343	0.0207278
204574_s_at	Hs.591033	matrix metallopeptidase 19	MMP19		-1.73992	0.0257494		-1.16772	0.546424
200923_at	Hs.514535	lectin, galactoside-binding, soluble, 3 binding protein	LGALS3BP		-1.73895	0.00831158		1.33645	0.196405
221236_s_at	Hs.201058	stathmin-like 4	STMN4		-1.73778	0.00936667		-1.47543	0.0968562
213603_s_at	Hs.517601	ras-related C3 botulinum toxin substrate 2 (rho family, small GTP binding protein Rac2)	RAC2		-1.73505	0.00222045		1.11554	0.375057
223343_at	Hs.530735	membrane-spanning 4-domains, subfamily A, member 7	MS4A7		-1.73199	0.0346497		1.53206	0.110458
230612_at	Hs.165736	WD repeat domain 73	WDR73		-1.71931	0.0273921		-1.11192	0.691392
200701_at	Hs.433222	Niemann-Pick disease, type C2	NPC2		-1.71675	0.0393526		1.54453	0.190443
204994_at	Hs.926	myxovirus (influenza virus) resistance 2 (mouse)	MX2		-1.71389	0.000953417		1.2632	0.0365347
1567627_at	Hs.436568	CD74 molecule, major histocompatibility complex, class II invariant chain	CD74		-1.71242	0.0312517		1.29381	0.21399
213275_x_at	Hs.520898	cathepsin B	CTSB		-1.70851	0.0178664		-1.14205	0.374264
213982_s_at	Hs.585378	RAB GTPase activating protein 1-like	RABGAP1L		-1.70739	0.0106464		-1.33605	0.155453
208819_at	Hs.642874	RAB8A, member RAS oncogene family	RAB8A		-1.70731	0.00387959		1.259	0.188872
225710_at	Hs.173030	CDNA FLJ34013 fis, clone FCBBF2002111			-1.70681	0.00756167		1.06798	0.731897
218648_at	Hs.567572	CREB regulated transcription coactivator 3	CRTC3		-1.70611	0.00897269		-1.25516	0.309175
223185_s_at	Hs.177841	basic helix-loop-helix domain containing, class B, 3	BHLHB3		-1.70135	0.00857273		-1.45349	0.151194
227542_at	Hs.44439	CDNA FLJ14294 fis, clone PLACE1008181			-1.69603	0.0255811		1.00696	0.977242
235529_x_at	Hs.472630	Chromosome 20 open reading frame 118	C20orf118		-1.69602	0.0450509		-1.16471	0.60594
235765_at	Hs.444213	transducin-like enhancer of split 4 (E(sp1) homolog, Drosophila)	TLE4		-1.69507	0.00305518		-1.70229	0.0328099
213752_at	Hs.631868	hypothetical protein FLJ43806	FLJ43806		-1.69502	0.0209538		-1.12774	0.530541
236361_at	Hs.411308	UDP-N-acetyl-alpha-D-galactosamine:polypeptide N-acetylgalactosaminyltransferase-like 2	GALNTL2		-1.69061	0.0460792		1.12391	0.618425
235964_x_at	Hs.472630	Chromosome 20 open reading frame 118	C20orf118		-1.68917	0.0390784		-1.10786	0.722272
201883_s_at	Hs.651277	UDP-Gal:betaGlcNAc beta 1,4- galactosyltransferase, polypeptide 1	B4GALT1		-1.68735	0.00632937		-1.10056	0.566065
204821_at	Hs.167741	butyrophilin, subfamily 3, member A3	BTN3A3		-1.68505	0.0456392		1.26998	0.240029
201297_s_at	Hs.196437	MOB1, Mps One Binder kinase activator-like 1B (yeast)	MOBK1B		-1.68142	0.0473406		1.31383	0.205291
1555303_at					-1.68114	0.0148069		-1.33745	0.266908
234976_x_at	Hs.469033	Solute carrier family 4, sodium bicarbonate cotransporter, member 5	SLC4A5		-1.68072	0.0150054		-1.02373	0.821224
212503_s_at	Hs.432397	DIP2 disco-interacting protein 2 homolog C (Drosophila)	DIP2C		-1.67988	0.0135589		1.05629	0.813978
225612_s_at	Hs.208267	UDP-GlcNAc:betaGal beta-1,3-N-acetylglucosaminyltransferase 5	B3GNT5		-1.6797	0.0247104		1.01657	0.931398
217226_s_at	Hs.283844	sideroflexin 3	SFXN3		-1.67891	0.0293063		-1.21017	0.408556
235557_at	Hs.590914	hypothetical protein LOC150763	LOC150763		-1.6767	0.0105279		-1.14774	0.286356
201079_at	Hs.464210	synaptogyrin 2	SYNGR2		-1.67423	0.047541		-1.04963	0.866318
202064_s_at	Hs.181300	sel-1 suppressor of lin-12-like (C. elegans)	SEL1L		-1.67297	0.0367918		-1.1632	0.224474
206298_at	Hs.435063	Rho GTPase activating protein 22	ARHGAP22		-1.6719	0.0482566		-1.27611	0.358542
1552584_at	Hs.567294	interleukin 12 receptor, beta 1	IL12RB1		-1.67121	0.023102		1.23578	0.198493
228415_at	Hs.653504	adaptor-related protein complex 1, sigma 2 subunit	AP1S2		-1.66997	0.044949		-1.17253	0.580018
1569348_at	Hs.474116	TPTE pseudogene	psiTPTE22		-1.66905	0.00787695		-1.28405	0.348937
225646_at	Hs.128065	cathepsin C	CTSC		-1.66847	0.0271111		1.17745	0.3065
204912_at	Hs.504035	interleukin 10 receptor, alpha	IL10RA		-1.66659	0.0472885		1.08917	0.549287
203083_at	Hs.371147	thrombospondin 2	THBS2		-1.66559	0.0312767		-1.21316	0.477729
211529_x_at	Hs.512152	HLA-G histocompatibility antigen, class I, G	HLA-G		-1.66452	0.00598703		1.46292	0.0222617
200743_s_at	Hs.523454	tripeptidyl peptidase I	TPP1		-1.66428	0.0277197		1.2527	0.424191
202863_at	Hs.369056	SP100 nuclear antigen	SP100		-1.66227	0.0248701		1.89764	0.0121529
202727_s_at	Hs.520414	interferon gamma receptor 1	IFNGR1		-1.66199	0.0132329		1.08069	0.76025
200742_s_at	Hs.523454	tripeptidyl peptidase I	TPP1		-1.66094	0.0345691		1.1283	0.660831
209933_s_at	Hs.9688	CD300a molecule	CD300A		-1.65894	0.0371292		1.224	0.248131
227791_at	Hs.302257	solute carrier family 9 (sodium/hydrogen exchanger), member 9	SLC9A9		-1.65797	0.0282605		1.26042	0.365075
212806_at	Hs.262857	KIAA0367	KIAA0367		-1.65594	0.0497136		1.18076	0.336736
205383_s_at	Hs.122417	zinc finger and BTB domain containing 20	ZBTB20		-1.65489	0.0361408		-1.39401	0.163484
212723_at	Hs.514505	phosphatidylserine receptor	PTDSR		-1.65485	0.0061547		1.04809	0.815225
214096_s_at	Hs.75069	serine hydroxymethyltransferase 2 (mitochondrial)	SHMT2		-1.65481	0.0281567		1.11921	0.32172
206214_at	Hs.584823	phospholipase A2, group VII (platelet-activating factor acetylhydrolase, plasma)	PLA2G7		-1.65174	0.0137639		1.14755	0.098896
217504_at	Hs.647403	ATP-binding cassette, sub-family A (ABC1), member 6	ABCA6		-1.64445	0.0412294		-1.25779	0.260372
200070_at	Hs.4973	chromosome 2 open reading frame 24	C2orf24		-1.64418	0.0212226		-1.20878	0.396685
235127_at	Hs.571512	peripheral myelin protein 2	PMP2		-1.64334	0.0425198		-1.18868	0.503091
203071_at	Hs.82222	sema domain, immunoglobulin domain (Ig), short basic domain, secreted, (semaphorin) 3B	SEMA3B		-1.64044	0.0471722		-1.20609	0.464706
228486_at	Hs.573495	solute carrier family 44, member 1	SLC44A1		-1.63964	0.0447016		-1.1619	0.585835
228234_at	Hs.642817	toll-like receptor adaptor molecule 2	TICAM2		-1.6391	0.0259103		1.28704	0.0874128
239744_at	Hs.494875	Regulator of G-protein signalling 3	RGS3		-1.63847	0.0047644		-2.0906	0.000720342
215499_at	Hs.514012	mitogen-activated protein kinase kinase 3	MAP2K3		-1.63811	0.046605		-1.1448	0.426299
222258_s_at	Hs.516777	SH3-domain binding protein 4	SH3BP4		-1.63616	0.0454851		-1.06892	0.832132
225931_s_at	Hs.195642	chromosome 17 open reading frame 27	C17orf27		-1.63563	0.0272086		1.20684	0.531769
202307_s_at	Hs.352018	transporter 1, ATP-binding cassette, sub-family B (MDR/TAP)	TAP1		-1.63461	0.0209574		1.28087	0.177344
38671_at	Hs.301685	plexin D1	PLXND1		-1.63339	0.00757739		1.09263	0.574079
207992_s_at	Hs.501890	adenosine monophosphate deaminase (isoform E)	AMPD3		-1.63239	0.00451449		-1.16757	0.482512
203665_at	Hs.517581	heme oxygenase (decycling) 1	HMOX1		-1.63129	0.0268472		1.30668	0.0849548
227792_at	Hs.530899	Hypothetical protein LOC162073	LOC162073		-1.63122	0.00793585		1.15781	0.410917
201762_s_at	Hs.434081	proteasome (prosome, macropain) activator subunit 2 (PA28 beta)	PSME2		-1.6309	0.00864705		1.11727	0.529925
201069_at	Hs.513617	matrix metallopeptidase 2 (gelatinase A, 72kDa gelatinase, 72kDa type IV collagenase)	MMP2		-1.63034	0.0185864		-1.20099	0.331592
222845_x_at	Hs.505934	transmembrane BAX inhibitor motif containing 4	TMBIM4		-1.63007	0.0497399		-1.14442	0.671933
209360_s_at	Hs.149261	runt-related transcription factor 1 (acute myeloid leukemia 1; aml1 oncogene)	RUNX1		-1.62582	0.0159346		1.35147	0.0162597
217456_x_at	Hs.118354	major histocompatibility complex, class I, E	HLA-E		-1.62446	0.00765867		1.16279	0.303654
1568592_at	Hs.489254	tripartite motif-containing 69	TRIM69		-1.62356	0.00737137		1.3171	0.304126
209040_s_at	Hs.180062	proteasome (prosome, macropain) subunit, beta type, 8 (large multifunctional peptidase 7)	PSMB8		-1.61988	0.0491258		1.56726	0.0692073
242878_at	Hs.721220				-1.61938	0.00299921		-1.13713	0.125955
239650_at		Nck-associated protein 5	NAP5		-1.6188	0.0167845		-1.0691	0.734452
205660_at	Hs.118633	2'-5'-oligoadenylate synthetase-like	OASL		-1.61533	0.000404036		-1.02551	0.735
207857_at		leukocyte immunoglobulin-like receptor, subfamily A (with TM domain), member 2	LILRA2		-1.61332	0.00397614		1.15151	0.251515
206133_at	Hs.441975	XIAP associated factor-1	BIRC4BP		-1.60988	0.00287534		1.19524	0.172841
223553_s_at	Hs.153343	docking protein 3	DOK3		-1.60938	0.0102908		1.08889	0.47446
212884_x_at	Hs.110675	Translocase of outer mitochondrial membrane 40 homolog (yeast)	TOMM40		-1.60811	0.0163145		-1.23923	0.0724717
1568678_s_at	Hs.487175	FGFR1 oncogene partner	FGFR1OP		-1.60583	0.0360204		1.37289	0.139633
228532_at	Hs.288010	chromosome 1 open reading frame 162	C1orf162		-1.60224	0.0447428		1.24773	0.253216
1558685_a_at	Hs.553131	hypothetical protein BC009467	LOC158960		-1.5994	0.0103528		-1.56052	0.0229991
214755_at	Hs.142076	UDP-N-acteylglucosamine pyrophosphorylase 1-like 1	UAP1L1		-1.59908	0.0053998		-1.08834	0.654545
213310_at	Hs.449415	Eukaryotic translation initiation factor 2C, 2	EIF2C2		-1.5972	0.0438864		1.32717	0.361363
223349_s_at	Hs.293753	BCL2-related ovarian killer	BOK		-1.59221	0.0398881		-1.21496	0.446533
219287_at	Hs.525529	potassium large conductance calcium-activated channel, subfamily M, beta member 4	KCNMB4		-1.59184	0.026368		-1.0478	0.841516
218248_at	Hs.150651	family with sequence similarity 111, member A	FAM111A		-1.59081	0.0217722		-1.0222	0.915781
213389_at	Hs.79347	zinc finger protein 592	ZNF592		-1.58847	0.00192889		-1.28123	0.0548628
204174_at	Hs.507658	arachidonate 5-lipoxygenase-activating protein	ALOX5AP		-1.58756	0.0496275		1.20636	0.290849
238573_at	Hs.194081	Transcribed locus			-1.58681	0.0202675		-1.77722	0.0130932
213630_at	Hs.96633	KIAA0363 protein	KIAA0363		-1.58648	0.0278875		-1.07271	0.740444
221561_at	Hs.496383	sterol O-acyltransferase (acyl-Coenzyme A: cholesterol acyltransferase) 1	SOAT1		-1.58381	0.0466206		1.62032	0.0427112
229391_s_at	Hs.381220	hypothetical protein LOC441168	RP1-93H18.5		-1.58323	0.0138786		1.15449	0.292201
201795_at	Hs.435166	lamin B receptor	LBR		-1.58241	0.0317513		1.09475	0.721102
243606_at	Hs.595933	Transcribed locus			-1.58175	0.0272023		-1.55745	0.073148
239377_at	Hs.425178	hypothetical protein MGC11102	MGC11102		-1.58	0.00215725		1.03259	0.770258
203964_at	Hs.54483	N-myc (and STAT) interactor	NMI		-1.57968	0.0384713		1.60084	0.0556474
213475_s_at	Hs.174103	integrin, alpha L (antigen CD11A (p180), lymphocyte function-associated antigen 1; alpha polypeptide)	ITGAL		-1.57946	0.0177416		-1.03237	0.763861
225622_at	Hs.266175	phosphoprotein associated with glycosphingolipid microdomains 1	PAG1		-1.57883	0.00384357		-1.02619	0.825049
212300_at	Hs.17987	taxilin alpha	TXLNA		-1.5779	0.00341123		-1.01944	0.90335
218802_at	Hs.234149	coiled-coil domain containing 109B	CCDC109B		-1.57727	0.0307351		1.10633	0.591416
224972_at	Hs.472564	chromosome 20 open reading frame 52	C20orf52		-1.57632	0.0119883		-1.25247	0.0892737
204328_at	Hs.632227	transmembrane channel-like 6	TMC6		-1.57608	0.0308881		-1.29102	0.218809
227609_at	Hs.546467	epithelial stromal interaction 1 (breast)	EPSTI1		-1.57437	0.044838		1.88672	0.00864354
230550_at	Hs.523702	membrane-spanning 4-domains, subfamily A, member 6A	MS4A6A		-1.57126	0.0114801		1.18751	0.114992
232024_at	Hs.647071	GTPase, IMAP family member 2	GIMAP2		-1.57116	0.0322402		1.15924	0.43097
206135_at	Hs.147170	suppression of tumorigenicity 18 (breast carcinoma) (zinc finger protein)	ST18		-1.56713	0.0342898		-1.1234	0.672732
226603_at	Hs.489118	sterile alpha motif domain containing 9-like	SAMD9L		-1.56651	0.00359212		1.35005	0.030309
202399_s_at	Hs.632161	adaptor-related protein complex 3, sigma 2 subunit	AP3S2		-1.56588	0.0418684		-1.13007	0.707812
200090_at	Hs.370312	farnesyltransferase, CAAX box, alpha	FNTA		-1.56469	0.0339958		-1.13558	0.616905
204897_at	Hs.199248	prostaglandin E receptor 4 (subtype EP4)	PTGER4		-1.5628	0.032054		1.05948	0.761538
221676_s_at	Hs.637894	coronin, actin binding protein, 1C	CORO1C		-1.56213	0.0436562		-1.04294	0.836874
221816_s_at	Hs.535080	PHD finger protein 11	PHF11		-1.56156	0.0204489		1.21408	0.458043
203379_at	Hs.149957	ribosomal protein S6 kinase, 90kDa, polypeptide 1	RPS6KA1		-1.5613	0.0392588		1.17094	0.390658
208626_s_at	Hs.514199	vesicle amine transport protein 1 homolog (T. californica)	VAT1		-1.55952	0.0326628		1.10644	0.630873
1552367_a_at	Hs.326941	scinderin	SCIN		-1.55947	0.0418085		1.05543	0.56472
219209_at	Hs.163173	interferon induced with helicase C domain 1	IFIH1		-1.55943	0.0322008		1.51818	0.0613899
221978_at	Hs.519972	major histocompatibility complex, class I, F	HLA-F		-1.55837	0.0166871		1.26437	0.148569
227964_at	Hs.578433	FKSG44 gene	FKSG44		-1.55819	0.021391		1.00343	0.986614
202189_x_at	Hs.172550	polypyrimidine tract binding protein 1	PTBP1		-1.55797	0.00207473		-1.20665	0.125523
229510_at		MS4A13 protein	NYD-SP21		-1.55747	0.00438348		-1.01726	0.851021
230198_at	Hs.188495	WD repeat domain 37	WDR37		-1.55659	0.0209446		-1.061	0.705298
230015_at	Hs.634380	progressive rod-cone degeneration	PRCD		-1.55501	0.0484158		1.1431	0.599425
229740_at	Hs.528605	PP12104	LOC643008		-1.55137	0.0320307		-1.02084	0.930128
211270_x_at	Hs.172550	polypyrimidine tract binding protein 1	PTBP1		-1.55125	0.00318706		-1.21936	0.11183
212807_s_at	Hs.485195	sortilin 1	SORT1		-1.55016	0.0423167		1.03695	0.854161
240486_at	Hs.370140	Hypothetical protein LOC284019	LOC284019		-1.55011	0.00751606		-1.09745	0.530439
232035_at	Hs.591790	histone cluster 1, H4h	HIST1H4H		-1.55006	0.00594479		-1.34782	0.0115907
214150_x_at	Hs.484188	ATPase, H+ transporting, lysosomal 9kDa, V0 subunit e1	ATP6V0E1		-1.54912	0.0239614		-1.15588	0.478122
212687_at	Hs.597715	LIM and senescent cell antigen-like domains 1	LIMS1		-1.54856	0.0136023		1.20368	0.536968
227184_at	Hs.433540	platelet-activating factor receptor	PTAFR		-1.5481	0.0149131		-1.11503	0.379568
201460_at	Hs.643566	mitogen-activated protein kinase-activated protein kinase 2	MAPKAPK2		-1.54805	0.00739442		-1.17417	0.243596
1555967_at	Hs.21423	CDNA FLJ30424 fis, clone BRACE2008881, weakly similar to ZINC FINGER PROTEIN 195			-1.5477	0.0363308		-1.06969	0.852535
229901_at	Hs.27788	zinc finger protein 488	ZNF488		-1.54645	0.0272864		1.08898	0.749655
205710_at	Hs.470538	low density lipoprotein-related protein 2	LRP2		-1.54351	0.0280992		-1.05178	0.802119
47608_at	Hs.520145	tight junction associated protein 1 (peripheral)	TJAP1		-1.54149	0.0122843		-1.20367	0.31447
205504_at	Hs.159494	Bruton agammaglobulinemia tyrosine kinase	BTK		-1.54086	0.0391287		1.10112	0.439258
214149_s_at	Hs.484188	ATPase, H+ transporting, lysosomal 9kDa, V0 subunit e1	ATP6V0E1		-1.53966	0.00966879		1.00141	0.993593
208438_s_at	Hs.1422	Gardner-Rasheed feline sarcoma viral (v-fgr) oncogene homolog	FGR		-1.53946	0.0132369		-1.03735	0.801124
219684_at	Hs.43388	receptor (chemosensory) transporter protein 4	RTP4		-1.53929	0.0177243		1.09502	0.540045
219563_at	Hs.41502	chromosome 14 open reading frame 139	C14orf139		-1.53632	0.0308576		-1.15798	0.513622
226538_at	Hs.432822	Mannosidase, alpha, class 2A, member 1	MAN2A1		-1.53606	0.0436399		1.06306	0.829166
1553043_a_at	Hs.567706	CD300 molecule-like family member f	CD300LF		-1.53603	0.00200818		1.06879	0.273832
207643_s_at	Hs.279594	tumor necrosis factor receptor superfamily, member 1A	TNFRSF1A		-1.53467	0.0118817		-1.02348	0.869043
215438_x_at	Hs.528780	G1 to S phase transition 1	GSPT1		-1.53441	0.0230218		-1.47177	0.0857469
202980_s_at	Hs.295923	seven in absentia homolog 1 (Drosophila)	SIAH1		-1.534	0.0120449		-1.10772	0.439415
201204_s_at	Hs.472213	ribosome binding protein 1 homolog 180kDa (dog)	RRBP1		-1.53378	0.0376888		-1.01875	0.928232
201172_x_at	Hs.484188	ATPase, H+ transporting, lysosomal 9kDa, V0 subunit e1	ATP6V0E1		-1.53306	0.0213749		1.0687	0.761536
214316_x_at	Hs.515162	Calreticulin	CALR		-1.53292	0.010465		-1.11739	0.487454
221892_at	Hs.463511	hexose-6-phosphate dehydrogenase (glucose 1-dehydrogenase)	H6PD		-1.53208	0.00149135		-1.52686	0.0394886
201954_at	Hs.449574	actin related protein 2/3 complex, subunit 1B, 41kDa	ARPC1B		-1.53175	0.0291754		1.10759	0.495638
226080_at	Hs.335205	slingshot homolog 2 (Drosophila)	SSH2		-1.53173	0.00140322		-1.0113	0.927602
214749_s_at	Hs.83530	armadillo repeat containing, X-linked 6	ARMCX6		-1.53016	0.00467898		-1.34031	0.0934478
204959_at	Hs.153837	myeloid cell nuclear differentiation antigen	MNDA		-1.52992	0.0257359		-1.17458	0.383995
229543_at	Hs.425125///Hs.486304	Ribosomal protein L29	RPL29		-1.52825	0.0457978		1.89331	0.00143176
228869_at	Hs.460777	Selectin ligand interactor cytoplasmic-1	SLIC1		-1.52807	0.0141782		1.01671	0.899539
213730_x_at	Hs.371282	transcription factor 3 (E2A immunoglobulin enhancer binding factors E12/E47)	TCF3		-1.5278	0.0376238		-1.35504	0.123096
44790_s_at	Hs.98117	chromosome 13 open reading frame 18	C13orf18		-1.52677	0.0065425		1.32501	0.00727011
224357_s_at	Hs.325960	membrane-spanning 4-domains, subfamily A, member 4	MS4A4A		-1.52669	0.0489146		1.09368	0.413332
212993_at	Hs.531457	MRNA; cDNA DKFZp667B1718 (from clone DKFZp667B1718)			-1.52509	0.0123207		-1.32883	0.214602
240417_at	Hs.595021	Transcribed locus			-1.52458	0.0206182		1.01379	0.946222
206687_s_at	Hs.63489	protein tyrosine phosphatase, non-receptor type 6	PTPN6		-1.52273	0.0256008		-1.05262	0.738575
201564_s_at	Hs.118400	fascin homolog 1, actin-bundling protein (Strongylocentrotus purpuratus)	FSCN1		-1.52245	0.0093387		1.21069	0.341978
210042_s_at	Hs.252549	cathepsin Z	CTSZ		-1.52144	0.0182455		1.13213	0.371508
1569827_at	Hs.38032	ATG7 autophagy related 7 homolog (S. cerevisiae)	ATG7		-1.52139	0.00628576		1.168	0.343484
1555852_at					-1.52081	0.0046525		1.13618	0.368776
224346_at					-1.52063	0.0412229		1.11583	0.558718
205128_x_at	Hs.201978	prostaglandin-endoperoxide synthase 1 (prostaglandin G/H synthase and cyclooxygenase)	PTGS1		-1.52003	0.043308		1.04035	0.778032
232081_at	Hs.124649	ATP-binding cassette, sub-family G (WHITE), member 1	ABCG1		-1.51774	0.0270016		-1.17202	0.330502
203452_at	Hs.502759	beta-1,3-glucuronyltransferase 3 (glucuronosyltransferase I)	B3GAT3		-1.51695	0.0434441		1.07549	0.60484
231970_at	Hs.410231	Chromosome 14 open reading frame 118	C14orf118		-1.51607	0.00749165		-1.04291	0.768395
205463_s_at	Hs.645488	platelet-derived growth factor alpha polypeptide	PDGFA		-1.51551	0.021064		-1.37252	0.112062
200779_at	Hs.496487	activating transcription factor 4 (tax-responsive enhancer element B67)	ATF4		-1.5112	0.0480481		1.11949	0.589327
224652_at	Hs.14745	chromosome 10 open reading frame 9	C10orf9		-1.50988	0.00763632		-1.34322	0.0623432
208300_at	Hs.179770	protein tyrosine phosphatase, receptor type, H	PTPRH		-1.5094	0.0239987		-1.16358	0.371024
214395_x_at	Hs.333388	Eukaryotic translation elongation factor 1 delta (guanine nucleotide exchange protein)	EEF1D		-1.50829	0.0217327		-1.72025	0.0113255
202864_s_at	Hs.369056	SP100 nuclear antigen	SP100		-1.50792	0.0187938		1.45548	0.0296796
210069_at	Hs.439777	choline kinase beta /// carnitine palmitoyltransferase 1B (muscle) /// Rho GTPase activating protein 29	CHKB /// CPT1B /// ARHGAP29		-1.50608	0.0466212		-1.31426	0.127557
227717_at	Hs.256206	FLJ41603 protein	FLJ41603		-1.50594	0.048127		-1.22015	0.404862
232396_at	Hs.459311	Zinc finger protein 710	ZNF710		-1.50575	0.0114592		-1.09759	0.222355
225602_at	Hs.493819	chromosome 9 open reading frame 19	C9orf19		-1.50464	0.0183288		-1.11685	0.617552
205159_at	Hs.592192	colony stimulating factor 2 receptor, beta, low-affinity (granulocyte-macrophage)	CSF2RB		-1.5039	0.0413871		1.34667	0.0807404
200736_s_at	Hs.76686	glutathione peroxidase 1	GPX1		-1.50198	0.0270185		1.2348	0.285076
1558906_a_at	Hs.159049	CDNA clone IMAGE:5265020			-1.5016	0.023174		-1.21882	0.301353
214271_x_at	Hs.408054	ribosomal protein L12	RPL12		-1.50139	0.0177667		-1.43597	0.115989
35179_at	Hs.502759	beta-1,3-glucuronyltransferase 3 (glucuronosyltransferase I)	B3GAT3		-1.50135	0.0281273		1.03508	0.802274
210172_at	Hs.502829	splicing factor 1	SF1		-1.50047	0.00957143		-1.14212	0.387238
217966_s_at	Hs.518662	family with sequence similarity 129, member A	FAM129A		-1.50001	0.0138559		-1.02698	0.698575
