# Supplementary material for: Significant Effects of Antiretroviral Therapy on Global Gene Expression in Brain Tissues of Patients with HIV-1-Associated Neurocognitive Disorders
Source: PLoS Pathog. 2011 Sep 1;7(9):e1002213. doi: 10.1371/journal.ppat.1002213 (PMC3164642; doi:10.1371/journal.ppat.1002213)
Supplement: Table S7 — Comparison of ART and HAND gene expression datasets for GO pathways. Data was analyzed as in Table S6 but using GAzer software to define gene ontology pathways. Significance of change in GO pathways was determined by Z-score, p-and q-values, and Bonferroni correction value; the data shown is delimited by Z-scores. (XLS) [file ppat.1002213.s009.xls]

## Sheet: Sheet1
Supplementary Table S7: Direct comparison of gene ontology (GO) pathways as defined by Gazer software in treated and untreated HAND patients excluding uninfected controls.
UP-REGULATED PATHWAYS					DOWN-REGULATED PATHWAYS
ART/HAND
NAME	Z-SCORE	P-VALUE	q-VALUE		NAME	Z-SCORE	P-VALUE	q-VALUE
Synaptic transmission	9.54509	0	0		Immune system process	-7.64179	2.14e-14	1.04e-11
Transmission of nerve impulse	9.18171	0	0		Defense response	-7.57678	3.54e-14	1.29e-11
Nervous system development	7.49871	6.44e-14	1.87e-11		Immune response	-7.25192	4.11e-13	9.96e-11
GABA receptor activity	7.20232	5.92e-13	1.23e-10		Response to biotic stimulus	-5.64021	1.7e-08	1.65e-06
Neurological system process	6.84712	7.54e-12	1.37e-09		Response to virus	-5.36539	8.08e-08	6.52e-06
Neuron projection	6.61396	3.74e-11	6.05e-09		Response to other organism	-5.02644	5e-07	3.46e-05
Cell cell signaling	6.06214	1.34e-09	1.95e-07		Inflammatory response	-4.67427	2.95e-06	0.00014791
Axon	6.06075	1.35e-09	1.79e-07		Cytokine binding	-4.63325	3.6e-06	0.000168841
Voltage gated cation channel activity	5.95639	2.58e-09	3.12e-07		Cellular defense response	-4.62891	3.68e-06	0.000167027
Growth cone	5.66394	1.48e-08	1.65e-06		Multi organism process	-4.44714	8.7e-06	0.000372149
Site of polarized growth	5.65476	1.56e-08	1.62e-06		Protein metabolic process	-4.13304	3.58e-05	0.00121054
Synapse part	5.45865	4.8e-08	4.36e-06		Apoptosis	-4.04715	5.18e-05	0.00167516
Voltage gated channel activity	5.439	5.36e-08	4.58e-06		Programmed cell death	-3.99322	6.52e-05	0.00206035
Substrate specific transmembrane transporter activity	5.26681	1.39e-07	1.06e-05		Lysosome	-3.93734	8.24e-05	0.00254883
System process	5.0878	3.62e-07	2.63e-05		Lytic vacuole	-3.93734	8.24e-05	0.00249573
Gated channel activity	5.01909	5.19e-07	3.43e-05		Response to stress	-3.91379	9.09e-05	0.00269611
Regulated secretory pathway	4.90677	9.26e-07	5.85e-05		Cellular macromolecule metabolic process	-3.90691	9.35e-05	0.00271855
Ion transmembrane transporter activity	4.8653	1.14e-06	6.92e-05		Structural constituent of ribosome	-3.903	9.5e-05	0.00270867
Cation channel activity	4.81525	1.47e-06	8.55e-05		I KappaB kinase NK KappaB cascade	-3.88164	0.000103756	0.00284643
Kinase activator activity	4.78189	1.74e-06	9.71e-05		Cellular protein metabolic process	-3.86839	0.000109555	0.00289625
