# Supplementary material for: Significant Effects of Antiretroviral Therapy on Global Gene Expression in Brain Tissues of Patients with HIV-1-Associated Neurocognitive Disorders
Source: PLoS Pathog. 2011 Sep 1;7(9):e1002213. doi: 10.1371/journal.ppat.1002213 (PMC3164642; doi:10.1371/journal.ppat.1002213)
Supplement: Table S8 — Common significantly changed genes in treated and untreated patients. A gene whose expression was not significantly different in the HAND versus ART comparison (p>0.05) was considered similarly dysregulated in both groups of patients relative to uninfected subjects. FC: Fold-change, pv: t-test p-value. (XLS) [file ppat.1002213.s010.xls]

## Sheet: Sheet1
Suppelementary Table S8 : Common significant transcript and gene changes in brain tissues from HAND and ART.
FC >1.5 pv <0.05
Up-regulated: 59 transcripts; 43 genes					HAND			ART			HAND/ART
Probe Set ID	Unigene	Gene Title	Gene Symbol		FC	pv		FC	pv		FC	pv
immune response
202430_s_at	Hs.130759	phospholipid scramblase 1	PLSCR1		3.49588	0.000150441		2.25348	0.0298955		1.55133	0.155421
202446_s_at	Hs.130759	phospholipid scramblase 1	PLSCR1		2.7855	0.000144748		2.15704	0.0171437		1.29136	0.301947
224795_x_at		immunoglobulin kappa constant	IGKC		2.39091	0.0472936		2.91427	0.0456311		-1.2189	0.719187
212998_x_at	Hs.409934	major histocompatibility complex, class II, DQ beta 1	HLA-DQB1		2.08374	7.42691e-05		1.58492	0.0420331		1.31473	0.19608
217014_s_at	Hs.546239	alpha-2-glycoprotein 1, zinc-binding	AZGP1		2.04928	0.000455896		1.63707	0.0458431		1.2518	0.342313
244313_at	Hs.334019	complement component (3b/4b) receptor 1 (Knops blood group)	CR1		2.04435	0.0156197		1.85169	0.0115069		1.10405	0.726489
217552_x_at	Hs.334019	complement component (3b/4b) receptor 1 (Knops blood group)	CR1		1.78115	0.0226243		1.51788	0.0152445		1.17345	0.5029
204140_at	Hs.421194	tyrosylprotein sulfotransferase 1	TPST1		1.66957	0.00191788		1.55675	0.0238765		1.07247	0.701148
regulation of cell cycle
M97935_3_at	Hs.651258	signal transducer and activator of transcription 1, 91kDa	STAT1		3.32755	8.30612e-05		2.0609	0.020156		1.61461	0.104453
200887_s_at	Hs.651258	signal transducer and activator of transcription 1, 91kDa	STAT1		2.92216	0.000133576		1.81305	0.0367277		1.61174	0.100926
219863_at	Hs.26663	hect domain and RLD 5	HERC5		2.49159	1.5542e-05		1.6576	0.0458675		1.50313	0.0702978
220407_s_at	Hs.133379	transforming growth factor, beta 2	TGFB2		2.48968	0.00683268		2.26965	0.0240012		1.09694	0.800658
M97935_5_at	Hs.651258	signal transducer and activator of transcription 1, 91kDa	STAT1		2.15673	0.000724273		1.56126	0.0198231		1.38141	0.11821
201202_at	Hs.147433	proliferating cell nuclear antigen	PCNA		1.95505	0.0186529		1.97061	0.0414973		-1.00796	0.968291
212138_at	Hs.331431	SCC-112 protein	SCC-112		1.65489	0.0227251		1.556	0.0457346		1.06356	0.52766
interferon related genes
204439_at	Hs.389724	interferon-induced protein 44-like	IFI44L		4.88419	8.5252e-05		2.80951	0.00780925		1.73845	0.128756
203153_at	Hs.20315	interferon-induced protein with tetratricopeptide repeats 1	IFIT1		4.03356	0.000169917		2.80474	0.00430977		1.43812	0.227807
214453_s_at	Hs.82316	interferon-induced protein 44	IFI44		3.79216	0.000218643		2.27018	0.0401395		1.67042	0.113817
202086_at	Hs.517307	myxovirus (influenza virus) resistance 1, interferon-inducible protein p78	MX1		2.94369	3.95972e-06		2.25448	0.000175883		1.30571	0.104012
202869_at	Hs.524760	2',5'-oligoadenylate synthetase 1, 40/46kDa	OAS1		2.20336	3.60255e-06		1.5665	0.0387284		1.40654	0.0869564
chemotaxis
201289_at	Hs.8867	cysteine-rich, angiogenic inducer, 61	CYR61		1.977	0.0240952		2.32885	0.0310102		-1.17797	0.607634
209774_x_at	Hs.590921	chemokine (C-X-C motif) ligand 2	CXCL2		1.97376	0.0251954		1.64955	0.0186729		1.19655	0.514056
205206_at	Hs.521869	Kallmann syndrome 1 sequence	KAL1		1.85478	0.00520043		2.04676	0.0182735		-1.10351	0.580808
biosynthetic process
226702_at	Hs.7155	hypothetical protein LOC129607	LOC129607		4.16275	5.13575e-05		2.8819	0.00184371		1.44445	0.185728
204881_s_at	Hs.304249	UDP-glucose ceramide glucosyltransferase	UGCG		1.85215	0.00664331		1.5302	0.0457294		1.2104	0.363184
218307_at	Hs.8033	radical S-adenosyl methionine domain containing 1	RSAD1		1.55561	0.0102126		1.5771	0.0338301		-1.01382	0.924768
transcription
202957_at	Hs.14601	hematopoietic cell-specific Lyn substrate 1	HCLS1		2.68947	0.00283517		1.65993	0.0262768		1.62023	0.121429
224606_at	Hs.4055	Kruppel-like factor 6	KLF6		2.2293	0.00606443		1.66777	0.0365354		1.3367	0.232623
214751_at	Hs.467223	zinc finger protein 468	ZNF468		1.51288	0.0469208		1.64169	0.0281184		-1.08515	0.575644
RNA processing
201531_at	Hs.534052	zinc finger protein 36, C3H type, homolog (mouse)	ZFP36		2.36377	0.00671137		1.99276	0.0495665		1.18618	0.612066
218092_s_at	Hs.591619	HIV-1 Rev binding protein	HRB		1.74861	0.0132017		1.75355	0.0358166		0.997182	0.98093
transport
212110_at	Hs.491232	solute carrier family 39 (zinc transporter), member 14	SLC39A14		2.3669	0.00482363		2.1824	0.0439994		1.08454	0.809384
206376_at	Hs.44424	solute carrier family 6, member 15	SLC6A15		1.63087	0.00592265		1.90594	0.0447922		-1.16866	0.529828
ubiquitin cycle
219352_at	Hs.529317	hect domain and RLD 6	HERC6		2.226	0.0017133		1.64771	0.0357576		1.35097	0.25693
201400_at	Hs.82793	proteasome (prosome, macropain) subunit, beta type, 3	PSMB3		1.7713	3.02499e-05		1.61201	0.0381128		1.09881	0.618211
other
201141_at	Hs.190495	glycoprotein (transmembrane) nmb	GPNMB		4.75982	0.00344801		1.99774	0.0458513		2.3826	0.0747902
205990_s_at	Hs.643085	wingless-type MMTV integration site family, member 5A	WNT5A		2.41256	0.00216694		1.74537	0.0464447		1.38226	0.193126
200599_s_at	Hs.192374	heat shock protein 90kDa beta (Grp94), member 1	HSP90B1		2.32917	0.00361191		1.66668	0.0403839		1.39749	0.220985
220980_s_at	Hs.513013	ADP-dependent glucokinase	ADPGK		1.96874	0.00133086		1.64563	0.0479023		1.19635	0.329352
208699_x_at	Hs.89643	transketolase (Wernicke-Korsakoff syndrome)	TKT		1.76364	0.0051665		1.69355	0.0199622		1.04139	0.830679
208700_s_at	Hs.89643	transketolase (Wernicke-Korsakoff syndrome)	TKT		1.7596	0.00219426		1.54147	0.0380347		1.1415	0.482959
222978_at	Hs.512465	surfeit 4	SURF4		1.66929	0.00108201		1.54747	0.0259276		1.07872	0.601162
202510_s_at	Hs.525607	tumor necrosis factor, alpha-induced protein 2	TNFAIP2		1.54655	0.00439252		1.50173	0.00963813		1.02984	0.843004
227081_at	Hs.406050	dynein, axonemal, light intermediate chain 1	DNALI1		1.50907	0.00328434		1.58903	0.0448135		-1.05299	0.771633
unknown function
218986_s_at	Hs.591710	hypothetical protein FLJ20035	FLJ20035		3.60511	1.42133e-05		2.4745	0.00718385		1.4569	0.178409
242625_at	Hs.17518	radical S-adenosyl methionine domain containing 2	RSAD2		3.0273	6.11182e-05		1.97632	0.00418303		1.53178	0.0821319
235157_at	Hs.518203	Poly (ADP-ribose) polymerase family, member 14	PARP14		2.65152	0.00337803		1.89129	0.0355687		1.40196	0.215243
232887_at	Hs.553909	Hypothetical LOC644139	LOC644139		2.53078	0.000120667		2.04967	0.0392823		1.23473	0.452622
213797_at	Hs.17518	radical S-adenosyl methionine domain containing 2	RSAD2		2.43722	0.00125017		1.61293	0.0264376		1.51105	0.0916917
241470_x_at	Hs.247150	Transcribed locus			2.43687	0.000856387		1.82082	0.0440529		1.33834	0.326797
226117_at	Hs.310640	TRAF-interacting protein with a forkhead-associated domain	TIFA		1.90835	0.000805914		1.62785	0.00371391		1.17232	0.366431
209183_s_at	Hs.93675	chromosome 10 open reading frame 10	C10orf10		1.78403	0.00692826		2.10022	0.0374757		-1.17723	0.59607
212646_at	Hs.98910	raftlin, lipid raft linker 1	RFTN1		1.76515	0.0119216		1.69695	0.0371353		1.04019	0.860361
240065_at	Hs.276287	family with sequence similarity 81, member B	FAM81B		1.76101	0.0381962		1.68226	0.0261857		1.04681	0.871406
217916_s_at	Hs.126941	family with sequence similarity 49, member B	FAM49B		1.66897	0.0235994		1.60507	0.0416817		1.03981	0.758429
225030_at	Hs.425091	family with sequence similarity 44, member B	FAM44B		1.54933	0.0319031		1.67371	0.0473276		-1.08028	0.64801
222642_s_at	Hs.31082	transmembrane protein 33	TMEM33		1.54419	0.00430161		1.51845	0.00743415		1.01695	0.884763
Down-regulated: 61 transcripts; 42 genes					HAND			ART			HAND/ART
Probe Set ID	Unigene	Gene Title	Gene Symbol		FC	pv		FC	pv		FC	pv
regulation of cell cycle
209747_at	Hs.592317	transforming growth factor, beta 3	TGFB3		-2.37569	0.00150399		-2.45975	0.00290859		-1.03538	0.881675
213763_at	Hs.397465	Homeodomain interacting protein kinase 2	HIPK2		-1.95253	0.0247689		-2.41922	0.00937428		-1.23902	0.377892
205451_at	Hs.584654	myeloid/lymphoid or mixed-lineage leukemia; translocated to, 7	MLLT7		-1.89185	0.0117685		-1.73706	0.0210132		1.0891	0.705907
216933_x_at	Hs.158932	adenomatosis polyposis coli	APC		-1.7485	0.00131151		-1.51139	0.00386323		1.15688	0.322526
235110_at	Hs.502775	HRAS-like suppressor 3	HRASLS3		-1.65589	0.00574211		-2.00929	0.00533962		-1.21342	0.262438
205178_s_at	Hs.188553	retinoblastoma binding protein 6	RBBP6		-1.57431	0.0271897		-1.56977	0.02318		1.00289	0.989098
microtubule-based movement
231875_at	Hs.374201	kinesin family member 21A	KIF21A		-2.00594	0.00637857		-1.78456	0.000995335		1.12405	0.567973
200836_s_at	Hs.517949	microtubule-associated protein 4	MAP4		-1.8155	0.00236392		-2.00121	0.00567647		-1.10229	0.631439
243_g_at	Hs.517949	microtubule-associated protein 4	MAP4		-1.61014	0.0153915		-1.94558	0.00658629		-1.20833	0.39294
33850_at	Hs.517949	microtubule-associated protein 4	MAP4		-1.49637	0.00178254		-1.74276	0.0149304		-1.16466	0.362203
translation
214314_s_at	Hs.158688	eukaryotic translation initiation factor 5B	EIF5B		-1.883	0.0228129		-2.4826	0.0117071		-1.31843	0.258963
201026_at	Hs.158688	eukaryotic translation initiation factor 5B	EIF5B		-1.72754	0.00656065		-1.87994	0.0064711		-1.08822	0.437191
201024_x_at	Hs.158688	eukaryotic translation initiation factor 5B	EIF5B		-1.68523	0.0301598		-1.96211	0.0100087		-1.1643	0.442326
227708_at	Hs.586423	eukaryotic translation elongation factor 1 alpha 1	EEF1A1		-1.6703	0.0398116		-1.98176	0.00582297		-1.18647	0.453055
myelin-related genes
210193_at	Hs.121333	myelin-associated oligodendrocyte basic protein	MOBP		-2.56706	0.00187635		-2.503	0.00524928		1.02559	0.93117
207323_s_at	Hs.551713	myelin basic protein	MBP		-1.68296	0.00722143		-1.51536	0.0234579		1.1106	0.577637
235794_at	Hs.121333	myelin-associated oligodendrocyte basic protein	MOBP		-1.61568	0.00159059		-1.84677	0.0149631		-1.14303	0.516664
210341_at	Hs.279562	myelin transcription factor 1	MYT1		-1.54754	0.00360245		-1.52118	0.00116757		1.01733	0.860153
signal transduction
201829_at	Hs.25155	neuroepithelial cell transforming gene 1	NET1		-2.17252	0.0106906		-1.89869	0.00673427		1.14422	0.620226
204037_at	Hs.126667	endothelial differentiation, lysophosphatidic acid G-protein-coupled receptor, 2	EDG2		-1.65626	0.00348331		-1.79067	0.00704008		-1.08115	0.665099
217597_x_at	Hs.484068	RAB40B, member RAS oncogene family	RAB40B		-1.58394	0.0309044		-2.17047	0.0120792		-1.37029	0.121171
cell adhesion
201929_s_at	Hs.407580	plakophilin 4	PKP4		-1.99196	0.00960223		-1.89108	0.0340074		1.05335	0.861877
201928_at	Hs.407580	plakophilin 4	PKP4		-1.53398	0.000147282		-1.65213	0.0021507		-1.07702	0.570997
DNA repair
208859_s_at	Hs.645562	alpha thalassemia/mental retardation syndrome X-linked	ATRX		-2.2706	0.0359446		-2.40359	0.0199532		-1.05857	0.843748
235645_at	Hs.464733	establishment of cohesion 1 homolog 1 (S. cerevisiae)	ESCO1		-1.96793	0.0191911		-2.19695	0.0112604		-1.11638	0.531949
DNA replication
210231_x_at	Hs.436687	SET translocation (myeloid leukemia-associated)	SET		-1.69205	0.0100361		-1.65214	0.00107438		1.02415	0.885205
200630_x_at	Hs.436687	SET translocation (myeloid leukemia-associated)	SET		-1.62128	0.00629831		-1.64417	0.000706018		-1.01412	0.916934
metabolic process
207661_s_at	Hs.594708	SH3 and PX domains 2A	SH3PXD2A		-1.5783	0.00917414		-1.58377	0.0237435		0.99655	0.974884
213252_at	Hs.594708	SH3 and PX domains 2A	SH3PXD2A		-1.54642	0.00159631		-1.65165	0.006008		-1.06805	0.59592
protein amino acid phosphorylation
211992_at	Hs.356604	WNK lysine deficient protein kinase 1	WNK1		-1.77157	0.0404197		-1.72077	0.0116371		1.02952	0.9067
219387_at	Hs.292925	KIAA1212	KIAA1212		-1.68891	0.0349928		-2.00456	0.010151		-1.1869	0.470693
other
219689_at	Hs.59729	sema domain, immunoglobulin domain (Ig), short basic domain, 3G	SEMA3G		-1.99811	0.00260929		-1.6164	0.0441792		1.23615	0.056138
227748_at		RNA binding motif protein, X-linked-like 1	RBMXL1		-1.99427	0.00843163		-1.61997	0.0429951		1.23106	0.304781
211813_x_at	Hs.156316	decorin	DCN		-1.75827	0.00958897		-1.65875	0.0109706		1.06	0.614099
213079_at	Hs.522662	TSR2, 20S rRNA accumulation, homolog (S. cerevisiae)	TSR2		-1.59993	0.0131633		-1.74537	0.0227313		-1.09091	0.532209
238853_at	Hs.258209	RAB3A interacting protein (rabin3)	RAB3IP		-1.59352	0.0135232		-1.84025	0.000808027		-1.15483	0.391399
223469_at	Hs.131776	pyroglutamyl-peptidase I	PGPEP1		-1.57499	0.00666456		-1.61955	0.00800139		-1.02829	0.866989
209119_x_at	Hs.651199	nuclear receptor subfamily 2, group F, member 2	NR2F2		-1.52976	0.00958432		-1.53413	0.00463119		0.997155	0.973056
201305_x_at	Hs.494604	acidic (leucine-rich) nuclear phosphoprotein 32 family, member B	ANP32B		-1.52902	0.0110605		-1.59819	0.0158009		-1.04524	0.795128
function unknown
214723_x_at	Hs.532921	KIAA1641	KIAA1641		-2.24508	0.0452226		-2.39151	0.0333563		-1.06523	0.841421
220940_at	Hs.532921	KIAA1641	KIAA1641		-2.10738	0.00170646		-1.78673	0.00102162		1.17946	0.364588
212451_at	Hs.9997	KIAA0256 gene product	KIAA0256		-2.00606	0.0209064		-2.86538	0.00782263		-1.42836	0.278599
235132_at		hypothetical protein LOC254128	LOC254128		-1.97203	0.0112591		-1.73845	0.0251907		1.13436	0.633898
224605_at	Hs.173705	HCV F-transactivated protein 1	LOC401152		-1.89623	0.00505979		-2.00929	0.000315379		-1.05962	0.753757
233204_at		similar to hypothetical protein MGC40405	FLJ11903		-1.8452	0.0282819		-2.23678	0.0179166		-1.21222	0.306911
238718_at	Hs.417630	CDNA FLJ37816 fis, clone BRSSN2003093			-1.84442	0.0437325		-2.16714	0.00853759		-1.17497	0.585978
236704_at	Hs.584841	Phosphodiesterase 4D interacting protein (myomegalin)	PDE4DIP		-1.83361	0.00758668		-1.53551	0.0367904		1.19414	0.412745
204378_at	Hs.400556	breast carcinoma amplified sequence 1	BCAS1		-1.82245	0.00128973		-2.09037	0.00682409		-1.14701	0.537742
207276_at	Hs.571748	cerebellar degeneration-related protein 1, 34kDa	CDR1		-1.72086	0.0126079		-2.09043	0.0167504		-1.21476	0.394882
214761_at	Hs.530930	zinc finger protein 423	ZNF423		-1.70041	0.00633203		-1.64103	0.00438232		1.03618	0.782557
225155_at	Hs.292457	small nucleolar RNA host gene (non-protein coding) 5	SNHG5		-1.66116	0.0149654		-1.60976	0.0240454		1.03193	0.86727
232975_at	Hs.283315	HLA complex group 18	HCG18		-1.66111	0.0119005		-1.64469	0.026537		1.00998	0.954621
208797_s_at		golgi autoantigen, golgin subfamily a, 8B	GOLGA8B		-1.65258	0.016778		-1.50827	0.0017322		1.09568	0.590408
224604_at	Hs.173705	HCV F-transactivated protein 1	LOC401152		-1.65111	0.000308182		-1.74904	0.00172195		-1.05931	0.69498
219236_at	Hs.235873	progestin and adipoQ receptor family member VI	PAQR6		-1.6291	0.0167205		-1.6721	0.0446682		-1.0264	0.910109
216671_x_at	Hs.592357	mucin 8	MUC8		-1.61549	0.00284628		-1.5923	0.03201		1.01456	0.906457
239481_at	Hs.110069	hypothetical protein FLJ37659	RP1-32F7.2		-1.56446	0.0176103		-1.59374	0.0150531		-1.01871	0.908395
213048_s_at	Hs.436687	SET translocation (myeloid leukemia-associated)	SET		-1.5521	0.0259122		-1.49737	0.00727462		1.03655	0.81251
202125_s_at	Hs.152774	trafficking protein, kinesin binding 2	TRAK2		-1.55089	0.0171722		-1.93789	0.00217591		-1.24953	0.286787
225923_at	Hs.595403	CDNA FLJ41394 fis, clone BRCAN2026197			-1.54666	0.00155497		-1.6419	0.012278		-1.06157	0.635225
226975_at	Hs.632430	RNA-binding region (RNP1, RRM) containing 3	RNPC3		-1.5151	0.0420956		-1.54221	0.0312549		-1.01789	0.877953
